# Supplementary material for: Cardiovascular risk factors modulate the effect of brain imaging-derived phenotypes on ischaemic stroke risk
Source: Brain Commun. 2025 May 13;7(3):fcaf183. doi: 10.1093/braincomms/fcaf183 (PMC12089767; doi:10.1093/braincomms/fcaf183)
Supplement: fcaf183_Supplementary_Data [file fcaf183_supplementary_data.xlsx]

## Sheet: Contents
CONTENTS
Supplementary Table 1	Meaningful univariate Mendelian results for 8 cardiovascular risk factors with 502 IDPs after bonferroni correction.
Supplementary Table 2	Meaningful univariate Mendelian results for 9 cardiovascular risk factors with ischemic stroke after bonferroni correction.
Supplementary Table 3	Results of univariate Mendelian randomization of 502 IDPs with ischemic stroke.
Supplementary Table 4	Meaningful univariate Mendelian results for 6 IDPs with ischemic stroke after bonferroni correction.
Supplementary Table 5	Meaningful results of multivariable Mendelian randomization of SBP, DBP versus 538 IDPs.
Supplementary Table 6	Result of multivariable Mendelian analysis of IS with SBP or DBP and the corresponding IDPs.
Supplementary Table 7	Analysis of the mediating effect of multivariate Mendelian randomization in the BP-IDPs-IS axis.
Supplementary Table 8	The Steiger test result from cardiovascular risk factors to IDP.
Supplementary Table 9	The result of the horizontal pleiotropy test of cardiovascular risk factors to IDP.
Supplementary Table 10	The result of a test of heterogeneity from cardiovascular risk factors to IDP.

## Sheet: Supplementary Table 1
Supplementary Table 1. Meaningful univariate Mendelian results for 8 cardiovascular risk factors with 502 IDPs after bonferroni correction.
Exposure.Name	Outcome	UKB ID	IDP short name	Category name	IDP description	Method	Nsnp	Beta	SE	Pvalue	OR	95% LCI	95% UCI
BMI	648.IDP	26721	aparc-Desikan_lh_area_TotalSurface	cortical area	Area of TotalSurface in the left hemisphere generated by parcellation of the white surface using Desikan-Killiany parcellation	Inverse variance weighted	1290	0.133476	0.021529	5.65292e-10	1.14279	1.09557	1.19205
BMI	655.IDP	26728	aparc-Desikan_lh_area_inferiorparietal	cortical area	Area of inferiorparietal in the left hemisphere generated by parcellation of the white surface using Desikan-Killiany parcellation	Inverse variance weighted	1290	0.116247	0.0195144	2.56888e-09	1.12327	1.08112	1.16707
BMI	662.IDP	26735	aparc-Desikan_lh_area_middletemporal	cortical area	Area of middletemporal in the left hemisphere generated by parcellation of the white surface using Desikan-Killiany parcellation	Inverse variance weighted	1290	0.103608	0.0208636	6.8355e-07	1.10917	1.06472	1.15546
BMI	682.IDP	26822	aparc-Desikan_rh_area_TotalSurface	cortical area	Area of TotalSurface in the right hemisphere generated by parcellation of the white surface using Desikan-Killiany parcellation	Inverse variance weighted	1290	0.120207	0.0216631	2.87449e-08	1.12773	1.08085	1.17664
BMI	716.IDP	26923	aparc-pial_lh_area_TotalSurface	cortical area	Area of TotalSurface in the left hemisphere generated by parcellation of the pial surface using Desikan-Killiany parcellation	Inverse variance weighted	1290	0.135172	0.021138	1.60844e-10	1.14473	1.09828	1.19316
BMI	723.IDP	26930	aparc-pial_lh_area_inferiorparietal	cortical area	Area of inferiorparietal in the left hemisphere generated by parcellation of the pial surface using Desikan-Killiany parcellation	Inverse variance weighted	1290	0.104042	0.019466	9.05238e-08	1.10965	1.06811	1.1528
BMI	749.IDP	26956	aparc-pial_rh_area_TotalSurface	cortical area	Area of TotalSurface in the right hemisphere generated by parcellation of the pial surface using Desikan-Killiany parcellation	Inverse variance weighted	1290	0.124766	0.021359	5.17743e-09	1.13288	1.08644	1.18132
BMI	815.IDP	27148	aparc-DKTatlas_lh_area_inferiorparietal	cortical area	Area of inferiorparietal in the left hemisphere generated by parcellation of the white surface using DKT parcellation	Inverse variance weighted	1290	0.109429	0.0196408	2.52568e-08	1.11564	1.07351	1.15943
BMI	822.IDP	27155	aparc-DKTatlas_lh_area_middletemporal	cortical area	Area of middletemporal in the left hemisphere generated by parcellation of the white surface using DKT parcellation	Inverse variance weighted	1290	0.112653	0.0208414	6.4709e-08	1.11924	1.07445	1.16591
BMI	886.IDP	27343	aparc-a2009s_lh_area_G-front-middle	cortical area	Area of G-front-middle in the left hemisphere generated by parcellation of the white surface using Destrieux (a2009s) parcellation	Inverse variance weighted	1290	0.103313	0.0200852	2.69338e-07	1.10884	1.06603	1.15336
BMI	896.IDP	27353	aparc-a2009s_lh_area_G-pariet-inf-Angular	cortical area	Area of G-pariet-inf-Angular in the left hemisphere generated by parcellation of the white surface using Destrieux (a2009s) parcellation	Inverse variance weighted	1290	0.0981081	0.019516	4.98088e-07	1.10308	1.06168	1.14609
BMI	929.IDP	27386	aparc-a2009s_lh_area_S-oc-sup+transversal	cortical area	Area of S-oc-sup+transversal in the left hemisphere generated by parcellation of the white surface using Destrieux (a2009s) parcellation	Inverse variance weighted	1290	0.0948549	0.018529	3.0671e-07	1.0995	1.06029	1.14016
BMI	3930.IDP	25741	QC_rfMRI_head_motion	QC	Mean rfMRI head motion, averaged across space and time points	Inverse variance weighted	1290	-0.0909635	0.017882	3.64032e-07	0.913051	0.881604	0.94562
BMI	3932.IDP	25743	QC_rfMRI_inverse_tSNR	QC	Inverted temporal signal-to-noise ratio in the pre-processed rfMRI. Reciprocal of median (across brain voxels) of voxelwise mean intensity divided by voxelwise time-series standard deviation	Inverse variance weighted	1290	-0.195991	0.0204093	7.76408e-22	0.82202	0.789786	0.855569
BMI	3933.IDP	25744	QC_rfMRI_cleaned_inverse_tSNR	QC	Inverted temporal signal-to-noise ratio in the artefact-cleaned pre-processed rfMRI. Reciprocal of median (across brain voxels) of voxelwise mean intensity divided by voxelwise time-series standard deviation	Inverse variance weighted	1290	-0.182436	0.0212724	9.80533e-18	0.833238	0.799211	0.868713
BMI	29.IDP	25785	IDP_T1_FAST_ROIs_R_insular_cortex	regional and tissue volume	Volume of grey matter in Right Insular Cortex	Inverse variance weighted	1290	0.109363	0.0214978	3.6342e-07	1.11557	1.06954	1.16358
BMI	165.IDP	26514	aseg_global_volume_BrainSeg	regional and tissue volume	Volume of BrainSeg in the whole brain generated by subcortical volumetric segmentation (aseg)	Inverse variance weighted	1290	0.132808	0.0211195	3.20784e-10	1.14203	1.09572	1.1903
BMI	166.IDP	26515	aseg_global_volume_BrainSegNotVent	regional and tissue volume	Volume of BrainSegNotVent in the whole brain generated by subcortical volumetric segmentation (aseg)	Inverse variance weighted	1290	0.119341	0.020786	9.38815e-09	1.12675	1.08177	1.17361
BMI	167.IDP	26516	aseg_global_volume_BrainSegNotVentSurf	regional and tissue volume	Volume of BrainSegNotVentSurf in the whole brain generated by subcortical volumetric segmentation (aseg)	Inverse variance weighted	1290	0.117753	0.0208247	1.56313e-08	1.12497	1.07997	1.17183
BMI	169.IDP	26518	aseg_global_volume_TotalGray	regional and tissue volume	Volume of TotalGray in the whole brain generated by subcortical volumetric segmentation (aseg)	Inverse variance weighted	1290	0.108421	0.0208336	1.94916e-07	1.11452	1.06992	1.16097
BMI	170.IDP	26519	aseg_global_volume_SupraTentorial	regional and tissue volume	Volume of SupraTentorial in the whole brain generated by subcortical volumetric segmentation (aseg)	Inverse variance weighted	1290	0.126191	0.0211465	2.40977e-09	1.1345	1.08844	1.18251
BMI	171.IDP	26520	aseg_global_volume_SupraTentorialNotVent	regional and tissue volume	Volume of SupraTentorialNotVent in the whole brain generated by subcortical volumetric segmentation (aseg)	Inverse variance weighted	1290	0.113174	0.0208687	5.85633e-08	1.11983	1.07495	1.16658
BMI	187.IDP	26536	aseg_global_volume-ratio_BrainSegVol-to-eTIV	regional and tissue volume	Volume-ratio of BrainSegVol-to-eTIV in the whole brain generated by subcortical volumetric segmentation (aseg)	Inverse variance weighted	1290	0.163903	0.0206025	1.7841e-15	1.1781	1.13148	1.22665
BMI	342.IDP	26719	Brainstem_global_volume_Midbrain	regional and tissue volume	Volume of Midbrain in the whole brain generated by subcortical volumetric sub-segmentation of the Brainstem	Inverse variance weighted	1290	0.115669	0.0234066	7.7442e-07	1.12262	1.07228	1.17533
BMI	350.IDP	26795	aparc-Desikan_lh_volume_inferiorparietal	regional and tissue volume	Volume of inferiorparietal in the left hemisphere generated by parcellation of the white surface using Desikan-Killiany parcellation	Inverse variance weighted	1290	0.10256	0.019773	2.13879e-07	1.108	1.06588	1.15179
BMI	557.IDP	27534	aparc-a2009s_lh_volume_S-oc-sup+transversal	regional and tissue volume	Volume of S-oc-sup+transversal in the left hemisphere generated by parcellation of the white surface using Destrieux (a2009s) parcellation	Inverse variance weighted	1290	0.0969449	0.0184358	1.45236e-07	1.1018	1.0627	1.14234
BMI	645.IDP	27770	aparc-a2009s_rh_volume_S-temporal-inf	regional and tissue volume	Volume of S-temporal-inf in the right hemisphere generated by parcellation of the white surface using Destrieux (a2009s) parcellation	Inverse variance weighted	1290	0.0934522	0.019059	9.42366e-07	1.09796	1.0577	1.13975
BMI	3273.IDP	25753	rfMRI connectivity (ICA100 edge 845)	rfMRI connectivity		Inverse variance weighted	1290	0.0931104	0.0187304	6.65814e-07	1.09758	1.05802	1.13863
BMI	2152.IDP	25754	rfMRI amplitudes (ICA25 node 10)	rfMRI node amplitude		Inverse variance weighted	1290	-0.0998819	0.0186516	8.54899e-08	0.904944	0.872459	0.938639
BMI	2166.IDP	25755	rfMRI amplitudes (ICA100 node 3)	rfMRI node amplitude		Inverse variance weighted	1290	-0.0994447	0.0189296	1.49314e-07	0.90534	0.872366	0.939561
BMI	2167.IDP	25755	rfMRI amplitudes (ICA100 node 4)	rfMRI node amplitude		Inverse variance weighted	1290	-0.0944927	0.0191073	7.59939e-07	0.909834	0.876391	0.944554
BMI	2171.IDP	25755	rfMRI amplitudes (ICA100 node 8)	rfMRI node amplitude		Inverse variance weighted	1290	-0.095656	0.0189204	4.2878e-07	0.908777	0.875693	0.94311
BMI	2177.IDP	25755	rfMRI amplitudes (ICA100 node 14)	rfMRI node amplitude		Inverse variance weighted	1290	-0.0957808	0.0187999	3.49224e-07	0.908663	0.87579	0.94277
BMI	2178.IDP	25755	rfMRI amplitudes (ICA100 node 15)	rfMRI node amplitude		Inverse variance weighted	1290	-0.101668	0.0187438	5.82558e-08	0.90333	0.870745	0.937133
BMI	2193.IDP	25755	rfMRI amplitudes (ICA100 node 30)	rfMRI node amplitude		Inverse variance weighted	1290	-0.103843	0.0188592	3.66612e-08	0.901367	0.868657	0.935309
BMI	2195.IDP	25755	rfMRI amplitudes (ICA100 node 32)	rfMRI node amplitude		Inverse variance weighted	1290	-0.0905828	0.0185638	1.06336e-06	0.913399	0.880762	0.947245
BMI	2198.IDP	25755	rfMRI amplitudes (ICA100 node 35)	rfMRI node amplitude		Inverse variance weighted	1290	-0.0972132	0.0193993	5.41027e-07	0.907363	0.87351	0.942527
BMI	2204.IDP	25755	rfMRI amplitudes (ICA100 node 41)	rfMRI node amplitude		Inverse variance weighted	1290	-0.102762	0.0182421	1.76857e-08	0.902342	0.870649	0.935188
BMI	2214.IDP	25755	rfMRI amplitudes (ICA100 node 51)	rfMRI node amplitude		Inverse variance weighted	1290	-0.100155	0.0188267	1.03859e-07	0.904697	0.871922	0.938704
BMI	2218.IDP	25755	rfMRI amplitudes (ICA100 node 55)	rfMRI node amplitude		Inverse variance weighted	1290	-0.0999996	0.019302	2.20961e-07	0.904838	0.871245	0.939725
BMI	1603.IDP	25105	IDP_dMRI_TBSS_MD_Pontine_crossing_tract	WM tract diffusivity	Mean MD (mean diffusivity) in pontine crossing tract on FA (fractional anisotropy) skeleton (from dMRI data)	Inverse variance weighted	1290	0.116491	0.0198931	4.74578e-09	1.12355	1.08058	1.16822
BMI	1609.IDP	25111	IDP_dMRI_TBSS_MD_Corticospinal_tract_L	WM tract diffusivity	Mean MD (mean diffusivity) in corticospinal tract (left) on FA (fractional anisotropy) skeleton (from dMRI data)	Inverse variance weighted	1290	0.0970796	0.0197712	9.10044e-07	1.10195	1.06006	1.14549
BMI	1610.IDP	25112	IDP_dMRI_TBSS_MD_Medial_lemniscus_R	WM tract diffusivity	Mean MD (mean diffusivity) in medial lemniscus (right) on FA (fractional anisotropy) skeleton (from dMRI data)	Inverse variance weighted	1290	0.0943142	0.0190151	7.05085e-07	1.09891	1.0587	1.14063
BMI	1611.IDP	25113	IDP_dMRI_TBSS_MD_Medial_lemniscus_L	WM tract diffusivity	Mean MD (mean diffusivity) in medial lemniscus (left) on FA (fractional anisotropy) skeleton (from dMRI data)	Inverse variance weighted	1290	0.116471	0.0191459	1.17676e-09	1.12353	1.08215	1.16649
BMI	1616.IDP	25118	IDP_dMRI_TBSS_MD_Cerebral_peduncle_R	WM tract diffusivity	Mean MD (mean diffusivity) in cerebral peduncle (right) on FA (fractional anisotropy) skeleton (from dMRI data)	Inverse variance weighted	1290	0.111389	0.0204134	4.85158e-08	1.11783	1.07399	1.16346
BMI	1617.IDP	25119	IDP_dMRI_TBSS_MD_Cerebral_peduncle_L	WM tract diffusivity	Mean MD (mean diffusivity) in cerebral peduncle (left) on FA (fractional anisotropy) skeleton (from dMRI data)	Inverse variance weighted	1290	0.113635	0.0199962	1.32498e-08	1.12034	1.07728	1.16512
BMI	1620.IDP	25122	IDP_dMRI_TBSS_MD_Posterior_limb_of_internal_capsule_R	WM tract diffusivity	Mean MD (mean diffusivity) in posterior limb of internal capsule (right) on FA (fractional anisotropy) skeleton (from dMRI data)	Inverse variance weighted	1290	0.110914	0.0198281	2.22195e-08	1.1173	1.07471	1.16157
BMI	1647.IDP	25149	IDP_dMRI_TBSS_MD_Uncinate_fasciculus_L	WM tract diffusivity	Mean MD (mean diffusivity) in uncinate fasciculus (left) on FA (fractional anisotropy) skeleton (from dMRI data)	Inverse variance weighted	1290	0.1064	0.0198426	8.22096e-08	1.11227	1.06984	1.15638
BMI	1651.IDP	25201	IDP_dMRI_TBSS_L1_Pontine_crossing_tract	WM tract diffusivity	Mean L1 in pontine crossing tract on FA (fractional anisotropy) skeleton (from dMRI data)	Inverse variance weighted	1290	0.109438	0.020164	5.71821e-08	1.11565	1.07242	1.16063
BMI	1658.IDP	25208	IDP_dMRI_TBSS_L1_Medial_lemniscus_R	WM tract diffusivity	Mean L1 in medial lemniscus (right) on FA (fractional anisotropy) skeleton (from dMRI data)	Inverse variance weighted	1290	0.104044	0.0201791	2.5224e-07	1.10965	1.06662	1.15442
BMI	1659.IDP	25209	IDP_dMRI_TBSS_L1_Medial_lemniscus_L	WM tract diffusivity	Mean L1 in medial lemniscus (left) on FA (fractional anisotropy) skeleton (from dMRI data)	Inverse variance weighted	1290	0.115231	0.0200333	8.82118e-09	1.12213	1.07893	1.16707
BMI	1662.IDP	25212	IDP_dMRI_TBSS_L1_Superior_cerebellar_peduncle_R	WM tract diffusivity	Mean L1 in superior cerebellar peduncle (right) on FA (fractional anisotropy) skeleton (from dMRI data)	Inverse variance weighted	1290	0.114018	0.0207467	3.89142e-08	1.12077	1.07611	1.16729
BMI	1664.IDP	25214	IDP_dMRI_TBSS_L1_Cerebral_peduncle_R	WM tract diffusivity	Mean L1 in cerebral peduncle (right) on FA (fractional anisotropy) skeleton (from dMRI data)	Inverse variance weighted	1290	0.119238	0.0211109	1.62168e-08	1.12664	1.08097	1.17423
BMI	1665.IDP	25215	IDP_dMRI_TBSS_L1_Cerebral_peduncle_L	WM tract diffusivity	Mean L1 in cerebral peduncle (left) on FA (fractional anisotropy) skeleton (from dMRI data)	Inverse variance weighted	1290	0.116957	0.0211983	3.44252e-08	1.12407	1.07832	1.17176
BMI	1667.IDP	25217	IDP_dMRI_TBSS_L1_Anterior_limb_of_internal_capsule_L	WM tract diffusivity	Mean L1 in anterior limb of internal capsule (left) on FA (fractional anisotropy) skeleton (from dMRI data)	Inverse variance weighted	1290	0.117046	0.0213747	4.35336e-08	1.12417	1.07805	1.17227
BMI	1699.IDP	25249	IDP_dMRI_TBSS_L2_Pontine_crossing_tract	WM tract diffusivity	Mean L2 in pontine crossing tract on FA (fractional anisotropy) skeleton (from dMRI data)	Inverse variance weighted	1290	0.0977893	0.0198154	8.01422e-07	1.10273	1.06072	1.1464
BMI	1747.IDP	25297	IDP_dMRI_TBSS_L3_Pontine_crossing_tract	WM tract diffusivity	Mean L3 in pontine crossing tract on FA (fractional anisotropy) skeleton (from dMRI data)	Inverse variance weighted	1290	0.112136	0.0197503	1.36528e-08	1.11867	1.07619	1.16282
BMI	1838.IDP	25586	IDP_dMRI_ProbtrackX_L1_ml_l	WM tract diffusivity	Weighted-mean L1 in tract left medial lemniscus (from dMRI data)	Inverse variance weighted	1290	0.103755	0.0202036	2.81449e-07	1.10933	1.06626	1.15414
BMI	1839.IDP	25587	IDP_dMRI_ProbtrackX_L1_ml_r	WM tract diffusivity	Weighted-mean L1 in tract right medial lemniscus (from dMRI data)	Inverse variance weighted	1290	0.100795	0.0197912	3.52553e-07	1.10605	1.06397	1.1498
BMI	1452.IDP	25056	IDP_dMRI_TBSS_FA_Middle_cerebellar_peduncle	WM tract FA	Mean FA (fractional anisotropy) in middle cerebellar peduncle on FA skeleton (from dMRI data)	Inverse variance weighted	1290	-0.110074	0.0219868	5.54729e-07	0.895768	0.857986	0.935214
BMI	1910.IDP	25352	IDP_dMRI_TBSS_ICVF_Medial_lemniscus_R	WM tract ICVF	Mean ICVF (intra-cellular volume fraction) in medial lemniscus (right) on FA (fractional anisotropy) skeleton (from dMRI data)	Inverse variance weighted	1290	-0.110579	0.0201682	4.18601e-08	0.895316	0.860615	0.931416
BMI	1916.IDP	25358	IDP_dMRI_TBSS_ICVF_Cerebral_peduncle_R	WM tract ICVF	Mean ICVF (intra-cellular volume fraction) in cerebral peduncle (right) on FA (fractional anisotropy) skeleton (from dMRI data)	Inverse variance weighted	1290	-0.128928	0.0226186	1.19738e-08	0.879037	0.840918	0.918884
BMI	1917.IDP	25359	IDP_dMRI_TBSS_ICVF_Cerebral_peduncle_L	WM tract ICVF	Mean ICVF (intra-cellular volume fraction) in cerebral peduncle (left) on FA (fractional anisotropy) skeleton (from dMRI data)	Inverse variance weighted	1290	-0.128788	0.0234009	3.7217e-08	0.87916	0.839748	0.920422
BMI	1919.IDP	25361	IDP_dMRI_TBSS_ICVF_Anterior_limb_of_internal_capsule_L	WM tract ICVF	Mean ICVF (intra-cellular volume fraction) in anterior limb of internal capsule (left) on FA (fractional anisotropy) skeleton (from dMRI data)	Inverse variance weighted	1290	-0.107845	0.0218939	8.40057e-07	0.897766	0.860056	0.93713
BMI	1967.IDP	25667	IDP_dMRI_ProbtrackX_ICVF_ml_l	WM tract ICVF	Weighted-mean ICVF (intra-cellular volume fraction) in tract left medial lemniscus (from dMRI data)	Inverse variance weighted	1290	-0.117889	0.0220516	8.98884e-08	0.888794	0.851198	0.928051
BMI	1968.IDP	25668	IDP_dMRI_ProbtrackX_ICVF_ml_r	WM tract ICVF	Weighted-mean ICVF (intra-cellular volume fraction) in tract right medial lemniscus (from dMRI data)	Inverse variance weighted	1290	-0.123429	0.0216166	1.13024e-08	0.883884	0.847218	0.922138
BMI	2053.IDP	25441	IDP_dMRI_TBSS_ISOVF_Pontine_crossing_tract	WM tract ISOVF	Mean ISOVF (isotropic or free water volume fraction) in pontine crossing tract on FA (fractional anisotropy) skeleton (from dMRI data)	Inverse variance weighted	1290	0.101268	0.0198706	3.46195e-07	1.10657	1.0643	1.15052
BMI	1991.IDP	25406	IDP_dMRI_TBSS_OD_Cerebral_peduncle_R	WM tract OD	Mean OD (orientation dispersion index) in cerebral peduncle (right) on FA (fractional anisotropy) skeleton (from dMRI data)	Inverse variance weighted	1290	-0.120756	0.022262	5.81698e-08	0.88625	0.848411	0.925776
BMI	1993.IDP	25408	IDP_dMRI_TBSS_OD_Anterior_limb_of_internal_capsule_R	WM tract OD	Mean OD (orientation dispersion index) in anterior limb of internal capsule (right) on FA (fractional anisotropy) skeleton (from dMRI data)	Inverse variance weighted	1290	-0.114279	0.0219167	1.84565e-07	0.892009	0.854503	0.931162
BMI	1994.IDP	25409	IDP_dMRI_TBSS_OD_Anterior_limb_of_internal_capsule_L	WM tract OD	Mean OD (orientation dispersion index) in anterior limb of internal capsule (left) on FA (fractional anisotropy) skeleton (from dMRI data)	Inverse variance weighted	1290	-0.143773	0.0224276	1.45006e-10	0.866084	0.828837	0.905005
BMI	2027.IDP	25679	IDP_dMRI_ProbtrackX_OD_atr_l	WM tract OD	Weighted-mean OD (orientation dispersion index) in tract left anterior thalamic radiation (from dMRI data)	Inverse variance weighted	1290	-0.113287	0.0223036	3.78823e-07	0.892895	0.854703	0.932793
BMI	2031.IDP	25683	IDP_dMRI_ProbtrackX_OD_cgh_l	WM tract OD	Weighted-mean OD (orientation dispersion index) in tract left parahippocampal part of cingulum (from dMRI data)	Inverse variance weighted	1290	-0.111282	0.0194003	9.68657e-09	0.894686	0.861305	0.929361
Cigarettes_per_Day	426.IDP	27131	BA-exvivo_rh_volume_BA3a	regional and tissue volume	Volume of BA3a in the right hemisphere generated by parcellation of the white surface using BA_exvivo parcellation	Inverse variance weighted	60	-0.126507	0.0246935	3.00575e-07	0.881168	0.839536	0.924865
Cigarettes_per_Day	1528.IDP	25153	IDP_dMRI_TBSS_MO_Pontine_crossing_tract	WM tract MO	Mean MO (diffusion tensor mode) in pontine crossing tract on FA (fractional anisotropy) skeleton (from dMRI data)	Inverse variance weighted	60	-0.130848	0.0219504	2.50574e-09	0.877351	0.840405	0.915921
DBP	665.IDP	26738	aparc-Desikan_lh_area_parsopercularis	cortical area	Area of parsopercularis in the left hemisphere generated by parcellation of the white surface using Desikan-Killiany parcellation	Inverse variance weighted	1270	0.0108597	0.0019523	2.65908e-08	1.01092	1.00706	1.01479
DBP	698.IDP	26838	aparc-Desikan_rh_area_paracentral	cortical area	Area of paracentral in the right hemisphere generated by parcellation of the white surface using Desikan-Killiany parcellation	Inverse variance weighted	1270	0.00982899	0.001945	4.33847e-07	1.00988	1.00603	1.01373
DBP	733.IDP	26940	aparc-pial_lh_area_parsopercularis	cortical area	Area of parsopercularis in the left hemisphere generated by parcellation of the pial surface using Desikan-Killiany parcellation	Inverse variance weighted	1270	0.0103473	0.00189131	4.47561e-08	1.0104	1.00666	1.01415
DBP	765.IDP	26972	aparc-pial_rh_area_paracentral	cortical area	Area of paracentral in the right hemisphere generated by parcellation of the pial surface using Desikan-Killiany parcellation	Inverse variance weighted	1270	0.00997031	0.00182203	4.44771e-08	1.01002	1.00642	1.01363
DBP	798.IDP	27103	BA-exvivo_rh_area_BA3a	cortical area	Area of BA3a in the right hemisphere generated by parcellation of the white surface using BA_exvivo parcellation	Inverse variance weighted	1270	0.0107157	0.00191345	2.14116e-08	1.01077	1.00699	1.01457
DBP	825.IDP	27158	aparc-DKTatlas_lh_area_parsopercularis	cortical area	Area of parsopercularis in the left hemisphere generated by parcellation of the white surface using DKT parcellation	Inverse variance weighted	1270	0.0109514	0.00196218	2.3882e-08	1.01101	1.00713	1.01491
DBP	855.IDP	27250	aparc-DKTatlas_rh_area_paracentral	cortical area	Area of paracentral in the right hemisphere generated by parcellation of the white surface using DKT parcellation	Inverse variance weighted	1270	0.00975643	0.0019658	6.93844e-07	1.0098	1.00592	1.0137
DBP	919.IDP	27376	aparc-a2009s_lh_area_S-circular-insula-inf	cortical area	Area of S-circular-insula-inf in the left hemisphere generated by parcellation of the white surface using Destrieux (a2009s) parcellation	Inverse variance weighted	1270	-0.0128873	0.00193276	2.59616e-11	0.987195	0.983463	0.990942
DBP	923.IDP	27380	aparc-a2009s_lh_area_S-front-inf	cortical area	Area of S-front-inf in the left hemisphere generated by parcellation of the white surface using Destrieux (a2009s) parcellation	Inverse variance weighted	1270	0.00978111	0.00189766	2.54561e-07	1.00983	1.00608	1.01359
DBP	991.IDP	27596	aparc-a2009s_rh_area_S-cingul-Marginalis	cortical area	Area of S-cingul-Marginalis in the right hemisphere generated by parcellation of the white surface using Destrieux (a2009s) parcellation	Inverse variance weighted	1270	0.010967	0.00186307	3.94348e-09	1.01103	1.00734	1.01473
DBP	993.IDP	27598	aparc-a2009s_rh_area_S-circular-insula-inf	cortical area	Area of S-circular-insula-inf in the right hemisphere generated by parcellation of the white surface using Destrieux (a2009s) parcellation	Inverse variance weighted	1270	-0.0099795	0.00197656	4.44297e-07	0.99007	0.986242	0.993913
DBP	1401.IDP	27023	wg_lh_intensity-contrast_insula	cortical grey-white contrast	Grey-white contrast in insula in the left hemisphere calculated as a percentage of the mean gray-white matter intensity from Desikan-Killiany parcellation	Inverse variance weighted	1270	0.013679	0.00222486	7.83393e-10	1.01377	1.00936	1.0182
DBP	1419.IDP	27041	wg_rh_intensity-contrast_parsopercularis	cortical grey-white contrast	Grey-white contrast in parsopercularis in the right hemisphere calculated as a percentage of the mean gray-white matter intensity from Desikan-Killiany parcellation	Inverse variance weighted	1270	0.0109577	0.00224164	1.01735e-06	1.01102	1.00659	1.01547
DBP	1436.IDP	27058	wg_rh_intensity-contrast_insula	cortical grey-white contrast	Grey-white contrast in insula in the right hemisphere calculated as a percentage of the mean gray-white matter intensity from Desikan-Killiany parcellation	Inverse variance weighted	1270	0.013036	0.00214272	1.17349e-09	1.01312	1.00888	1.01739
DBP	1045.IDP	26780	aparc-Desikan_lh_thickness_rostralanteriorcingulate	cortical thickness	Mean thickness of rostralanteriorcingulate in the left hemisphere generated by parcellation of the white surface using Desikan-Killiany parcellation	Inverse variance weighted	1270	0.0101819	0.00195945	2.03265e-07	1.01023	1.00636	1.01412
DBP	1053.IDP	26788	aparc-Desikan_lh_thickness_insula	cortical thickness	Mean thickness of insula in the left hemisphere generated by parcellation of the white surface using Desikan-Killiany parcellation	Inverse variance weighted	1270	0.0126232	0.00208126	1.31815e-09	1.0127	1.00858	1.01684
DBP	1082.IDP	26884	aparc-Desikan_rh_thickness_superiorparietal	cortical thickness	Mean thickness of superiorparietal in the right hemisphere generated by parcellation of the white surface using Desikan-Killiany parcellation	Inverse variance weighted	1270	-0.0117267	0.00189605	6.21835e-10	0.988342	0.984676	0.992022
DBP	1146.IDP	27204	aparc-DKTatlas_lh_thickness_insula	cortical thickness	Mean thickness of insula in the left hemisphere generated by parcellation of the white surface using DKT parcellation	Inverse variance weighted	1270	0.0153739	0.0021882	2.12835e-12	1.01549	1.01115	1.01986
DBP	1173.IDP	27293	aparc-DKTatlas_rh_thickness_superiorparietal	cortical thickness	Mean thickness of superiorparietal in the right hemisphere generated by parcellation of the white surface using DKT parcellation	Inverse variance weighted	1270	-0.012314	0.00188587	6.59417e-11	0.987761	0.984117	0.991419
DBP	1177.IDP	27297	aparc-DKTatlas_rh_thickness_insula	cortical thickness	Mean thickness of insula in the right hemisphere generated by parcellation of the white surface using DKT parcellation	Inverse variance weighted	1270	0.0105735	0.00209838	4.68202e-07	1.01063	1.00648	1.01479
DBP	1195.IDP	27420	aparc-a2009s_lh_thickness_G-insular-short	cortical thickness	Mean thickness of G-insular-short in the left hemisphere generated by parcellation of the white surface using Destrieux (a2009s) parcellation	Inverse variance weighted	1270	0.0106649	0.0018995	1.97068e-08	1.01072	1.00697	1.01449
DBP	1204.IDP	27429	aparc-a2009s_lh_thickness_G-parietal-sup	cortical thickness	Mean thickness of G-parietal-sup in the left hemisphere generated by parcellation of the white surface using Destrieux (a2009s) parcellation	Inverse variance weighted	1270	-0.0100149	0.0019306	2.13209e-07	0.990035	0.986296	0.993788
DBP	1226.IDP	27451	aparc-a2009s_lh_thickness_S-circular-insula-sup	cortical thickness	Mean thickness of S-circular-insula-sup in the left hemisphere generated by parcellation of the white surface using Destrieux (a2009s) parcellation	Inverse variance weighted	1270	0.0128277	0.00226502	1.48397e-08	1.01291	1.00842	1.01742
DBP	1278.IDP	27651	aparc-a2009s_rh_thickness_G-parietal-sup	cortical thickness	Mean thickness of G-parietal-sup in the right hemisphere generated by parcellation of the white surface using Destrieux (a2009s) parcellation	Inverse variance weighted	1270	-0.014206	0.00184466	1.34825e-14	0.985894	0.982336	0.989465
DBP	1298.IDP	27671	aparc-a2009s_rh_thickness_S-circular-insula-ant	cortical thickness	Mean thickness of S-circular-insula-ant in the right hemisphere generated by parcellation of the white surface using Destrieux (a2009s) parcellation	Inverse variance weighted	1270	0.00889395	0.00181976	1.02158e-06	1.00893	1.00534	1.01254
DBP	1308.IDP	27681	aparc-a2009s_rh_thickness_S-oc-middle+Lunatus	cortical thickness	Mean thickness of S-oc-middle+Lunatus in the right hemisphere generated by parcellation of the white surface using Destrieux (a2009s) parcellation	Inverse variance weighted	1270	-0.00916857	0.00184263	6.49786e-07	0.990873	0.987301	0.994458
DBP	3932.IDP	25743	QC_rfMRI_inverse_tSNR	QC	Inverted temporal signal-to-noise ratio in the pre-processed rfMRI. Reciprocal of median (across brain voxels) of voxelwise mean intensity divided by voxelwise time-series standard deviation	Inverse variance weighted	1270	0.00982211	0.00199211	8.20153e-07	1.00987	1.00594	1.01382
DBP	1331.IDP	26506	aseg_global_intensity_WM-hypointensities	regional and tissue intensity	Mean intensity of WM-hypointensities in the whole brain generated by subcortical volumetric segmentation (aseg)	Inverse variance weighted	1270	-0.02003	0.00197551	3.70279e-24	0.980169	0.976381	0.983972
DBP	74.IDP	25830	IDP_T1_FAST_ROIs_L_front_med_cortex	regional and tissue volume	Volume of grey matter in Left Frontal Medial Cortex	Inverse variance weighted	1270	0.0106694	0.00188522	1.51795e-08	1.01073	1.007	1.01447
DBP	75.IDP	25831	IDP_T1_FAST_ROIs_R_front_med_cortex	regional and tissue volume	Volume of grey matter in Right Frontal Medial Cortex	Inverse variance weighted	1270	0.0104596	0.0018299	1.0909e-08	1.01051	1.0069	1.01415
DBP	108.IDP	25864	IDP_T1_FAST_ROIs_L_cent_operc_cortex	regional and tissue volume	Volume of grey matter in Left Central Opercular Cortex	Inverse variance weighted	1270	0.010584	0.00193438	4.46253e-08	1.01064	1.00682	1.01448
DBP	117.IDP	25873	IDP_T1_FAST_ROIs_R_planum_temporale	regional and tissue volume	Volume of grey matter in Right Planum Temporale	Inverse variance weighted	1270	0.00941	0.00187018	4.86412e-07	1.00945	1.00576	1.01316
DBP	124.IDP	25880	IDP_T1_FAST_ROIs_L_caudate	regional and tissue volume	Volume of grey matter in Left Caudate	Inverse variance weighted	1270	-0.0234285	0.00230936	3.48636e-24	0.976844	0.972432	0.981275
DBP	125.IDP	25881	IDP_T1_FAST_ROIs_R_caudate	regional and tissue volume	Volume of grey matter in Right Caudate	Inverse variance weighted	1270	-0.0232105	0.00232985	2.2293e-23	0.977057	0.972605	0.981529
DBP	128.IDP	25884	IDP_T1_FAST_ROIs_L_pallidum	regional and tissue volume	Volume of grey matter in Left Pallidum	Inverse variance weighted	1270	-0.013375	0.00195651	8.13445e-12	0.986714	0.982937	0.990505
DBP	129.IDP	25885	IDP_T1_FAST_ROIs_R_pallidum	regional and tissue volume	Volume of grey matter in Right Pallidum	Inverse variance weighted	1270	-0.0110873	0.00194862	1.27155e-08	0.988974	0.985204	0.992758
DBP	154.IDP	25910	IDP_T1_FAST_ROIs_V_cerebellum_VIIIa	regional and tissue volume	Volume of grey matter in Vermis VIIIa Cerebellum	Inverse variance weighted	1270	0.0107689	0.00213901	4.79e-07	1.01083	1.0066	1.01507
DBP	168.IDP	26517	aseg_global_volume_SubCortGray	regional and tissue volume	Volume of SubCortGray in the whole brain generated by subcortical volumetric segmentation (aseg)	Inverse variance weighted	1270	-0.0134769	0.00212166	2.12433e-10	0.986613	0.982519	0.990725
DBP	179.IDP	26528	aseg_global_volume_WM-hypointensities	regional and tissue volume	Volume of WM-hypointensities in the whole brain generated by subcortical volumetric segmentation (aseg)	Inverse variance weighted	1270	-0.0285833	0.00220146	1.51226e-38	0.971821	0.967637	0.976024
DBP	181.IDP	26530	aseg_global_volume_Optic-Chiasm	regional and tissue volume	Volume of Optic-Chiasm in the whole brain generated by subcortical volumetric segmentation (aseg)	Inverse variance weighted	1270	-0.0120737	0.00209238	7.91317e-09	0.987999	0.983955	0.992059
DBP	196.IDP	26559	aseg_lh_volume_Caudate	regional and tissue volume	Volume of Caudate in the left hemisphere generated by subcortical volumetric segmentation (aseg)	Inverse variance weighted	1270	-0.0119065	0.00210894	1.64469e-08	0.988164	0.984088	0.992257
DBP	198.IDP	26561	aseg_lh_volume_Pallidum	regional and tissue volume	Volume of Pallidum in the left hemisphere generated by subcortical volumetric segmentation (aseg)	Inverse variance weighted	1270	-0.0159092	0.00216999	2.27714e-13	0.984217	0.98004	0.988412
DBP	215.IDP	26592	aseg_rh_volume_Pallidum	regional and tissue volume	Volume of Pallidum in the right hemisphere generated by subcortical volumetric segmentation (aseg)	Inverse variance weighted	1270	-0.0146222	0.0022166	4.20562e-11	0.985484	0.981212	0.989775
DBP	247.IDP	26624	HippSubfield_lh_volume_hippocampal-fissure	regional and tissue volume	Volume of hippocampal-fissure in the left hemisphere generated by subcortical volumetric sub-segmentation of the Hippocampal Subfields	Inverse variance weighted	1270	-0.0106165	0.0019196	3.19216e-08	0.98944	0.985724	0.993169
DBP	269.IDP	26646	HippSubfield_rh_volume_hippocampal-fissure	regional and tissue volume	Volume of hippocampal-fissure in the right hemisphere generated by subcortical volumetric sub-segmentation of the Hippocampal Subfields	Inverse variance weighted	1270	-0.0126486	0.0020377	5.39043e-10	0.987431	0.983495	0.991383
DBP	291.IDP	26668	ThalamNuclei_lh_volume_L-Sg	regional and tissue volume	Volume of L-Sg in the left hemisphere generated by subcortical volumetric sub-segmentation of the Thalamic Nuclei	Inverse variance weighted	1270	-0.0102429	0.00186994	4.3106e-08	0.989809	0.986188	0.993444
DBP	307.IDP	26684	ThalamNuclei_lh_volume_AV	regional and tissue volume	Volume of AV in the left hemisphere generated by subcortical volumetric sub-segmentation of the Thalamic Nuclei	Inverse variance weighted	1270	-0.0132219	0.00207911	2.02558e-10	0.986865	0.982852	0.990895
DBP	310.IDP	26687	ThalamNuclei_lh_volume_LP	regional and tissue volume	Volume of LP in the left hemisphere generated by subcortical volumetric sub-segmentation of the Thalamic Nuclei	Inverse variance weighted	1270	-0.0113969	0.00204086	2.34571e-08	0.988668	0.984721	0.99263
DBP	314.IDP	26691	ThalamNuclei_rh_volume_PuM	regional and tissue volume	Volume of PuM in the right hemisphere generated by subcortical volumetric sub-segmentation of the Thalamic Nuclei	Inverse variance weighted	1270	-0.0112571	0.00207684	5.95016e-08	0.988806	0.984789	0.992839
DBP	319.IDP	26696	ThalamNuclei_rh_volume_PuA	regional and tissue volume	Volume of PuA in the right hemisphere generated by subcortical volumetric sub-segmentation of the Thalamic Nuclei	Inverse variance weighted	1270	-0.00951722	0.00184072	2.33627e-07	0.990528	0.986961	0.994108
DBP	329.IDP	26706	ThalamNuclei_rh_volume_CL	regional and tissue volume	Volume of CL in the right hemisphere generated by subcortical volumetric sub-segmentation of the Thalamic Nuclei	Inverse variance weighted	1270	-0.019927	0.00216468	3.40041e-20	0.98027	0.97612	0.984438
DBP	333.IDP	26710	ThalamNuclei_rh_volume_AV	regional and tissue volume	Volume of AV in the right hemisphere generated by subcortical volumetric sub-segmentation of the Thalamic Nuclei	Inverse variance weighted	1270	-0.016669	0.00208358	1.24245e-15	0.983469	0.979461	0.987494
DBP	334.IDP	26711	ThalamNuclei_rh_volume_LP	regional and tissue volume	Volume of LP in the right hemisphere generated by subcortical volumetric sub-segmentation of the Thalamic Nuclei	Inverse variance weighted	1270	-0.0189844	0.0021692	2.10034e-18	0.981195	0.977032	0.985375
DBP	336.IDP	26713	ThalamNuclei_rh_volume_LD	regional and tissue volume	Volume of LD in the right hemisphere generated by subcortical volumetric sub-segmentation of the Thalamic Nuclei	Inverse variance weighted	1270	-0.0170118	0.00221402	1.54603e-14	0.983132	0.978875	0.987408
DBP	342.IDP	26719	Brainstem_global_volume_Midbrain	regional and tissue volume	Volume of Midbrain in the whole brain generated by subcortical volumetric sub-segmentation of the Brainstem	Inverse variance weighted	1270	-0.0105759	0.00215915	9.67226e-07	0.98948	0.985301	0.993676
DBP	360.IDP	26805	aparc-Desikan_lh_volume_parsopercularis	regional and tissue volume	Volume of parsopercularis in the left hemisphere generated by parcellation of the white surface using Desikan-Killiany parcellation	Inverse variance weighted	1270	0.0119573	0.00189522	2.80476e-10	1.01203	1.00828	1.0158
DBP	392.IDP	26905	aparc-Desikan_rh_volume_paracentral	regional and tissue volume	Volume of paracentral in the right hemisphere generated by parcellation of the white surface using Desikan-Killiany parcellation	Inverse variance weighted	1270	0.010029	0.00185372	6.29505e-08	1.01008	1.00642	1.01376
DBP	417.IDP	27094	BA-exvivo_lh_volume_BA44	regional and tissue volume	Volume of BA44 in the left hemisphere generated by parcellation of the white surface using BA_exvivo parcellation	Inverse variance weighted	1270	0.0102572	0.00188064	4.92161e-08	1.01031	1.00659	1.01404
DBP	418.IDP	27095	BA-exvivo_lh_volume_BA45	regional and tissue volume	Volume of BA45 in the left hemisphere generated by parcellation of the white surface using BA_exvivo parcellation	Inverse variance weighted	1270	0.0105266	0.00191566	3.90624e-08	1.01058	1.00679	1.01438
DBP	449.IDP	27216	aparc-DKTatlas_lh_volume_medialorbitofrontal	regional and tissue volume	Volume of medialorbitofrontal in the left hemisphere generated by parcellation of the white surface using DKT parcellation	Inverse variance weighted	1270	0.0104006	0.00187186	2.75593e-08	1.01045	1.00675	1.01417
DBP	453.IDP	27220	aparc-DKTatlas_lh_volume_parsopercularis	regional and tissue volume	Volume of parsopercularis in the left hemisphere generated by parcellation of the white surface using DKT parcellation	Inverse variance weighted	1270	0.0119668	0.00190854	3.60696e-10	1.01204	1.00826	1.01583
DBP	455.IDP	27222	aparc-DKTatlas_lh_volume_parstriangularis	regional and tissue volume	Volume of parstriangularis in the left hemisphere generated by parcellation of the white surface using DKT parcellation	Inverse variance weighted	1270	0.00927202	0.00188921	9.20592e-07	1.00932	1.00558	1.01306
DBP	483.IDP	27312	aparc-DKTatlas_rh_volume_paracentral	regional and tissue volume	Volume of paracentral in the right hemisphere generated by parcellation of the white surface using DKT parcellation	Inverse variance weighted	1270	0.010248	0.00186857	4.1486e-08	1.0103	1.00661	1.01401
DBP	511.IDP	27488	aparc-a2009s_lh_volume_G-front-inf-Opercular	regional and tissue volume	Volume of G-front-inf-Opercular in the left hemisphere generated by parcellation of the white surface using Destrieux (a2009s) parcellation	Inverse variance weighted	1270	0.0101792	0.00189678	8.02596e-08	1.01023	1.00648	1.01399
DBP	530.IDP	27507	aparc-a2009s_lh_volume_G-rectus	regional and tissue volume	Volume of G-rectus in the left hemisphere generated by parcellation of the white surface using Destrieux (a2009s) parcellation	Inverse variance weighted	1270	0.0085283	0.0017367	9.07848e-07	1.00856	1.00514	1.012
DBP	548.IDP	27525	aparc-a2009s_lh_volume_S-circular-insula-sup	regional and tissue volume	Volume of S-circular-insula-sup in the left hemisphere generated by parcellation of the white surface using Destrieux (a2009s) parcellation	Inverse variance weighted	1270	0.00986532	0.00194684	4.03382e-07	1.00991	1.00607	1.01378
DBP	551.IDP	27528	aparc-a2009s_lh_volume_S-front-inf	regional and tissue volume	Volume of S-front-inf in the left hemisphere generated by parcellation of the white surface using Destrieux (a2009s) parcellation	Inverse variance weighted	1270	0.00989228	0.00180443	4.20029e-08	1.00994	1.00638	1.01352
DBP	2241.IDP	25752	rfMRI connectivity (ICA25 edge 23)	rfMRI connectivity		Inverse variance weighted	1270	-0.00905301	0.00173057	1.68376e-07	0.990988	0.987632	0.994355
DBP	2318.IDP	25752	rfMRI connectivity (ICA25 edge 100)	rfMRI connectivity		Inverse variance weighted	1270	-0.00942627	0.00174031	6.0802e-08	0.990618	0.987245	0.994003
DBP	2322.IDP	25752	rfMRI connectivity (ICA25 edge 104)	rfMRI connectivity		Inverse variance weighted	1270	-0.0101664	0.00168006	1.43732e-09	0.989885	0.986631	0.99315
DBP	2561.IDP	25753	rfMRI connectivity (ICA100 edge 133)	rfMRI connectivity		Inverse variance weighted	1270	-0.00957719	0.00180825	1.18111e-07	0.990469	0.986964	0.993985
DBP	2635.IDP	25753	rfMRI connectivity (ICA100 edge 207)	rfMRI connectivity		Inverse variance weighted	1270	-0.00895007	0.00173803	2.61097e-07	0.99109	0.987719	0.994472
DBP	2676.IDP	25753	rfMRI connectivity (ICA100 edge 248)	rfMRI connectivity		Inverse variance weighted	1270	-0.0105785	0.00184501	9.83151e-09	0.989477	0.985906	0.993062
DBP	2711.IDP	25753	rfMRI connectivity (ICA100 edge 283)	rfMRI connectivity		Inverse variance weighted	1270	-0.00877694	0.00176712	6.80681e-07	0.991261	0.987834	0.994701
DBP	2721.IDP	25753	rfMRI connectivity (ICA100 edge 293)	rfMRI connectivity		Inverse variance weighted	1270	-0.00945335	0.00171341	3.44284e-08	0.990591	0.98727	0.993923
DBP	2755.IDP	25753	rfMRI connectivity (ICA100 edge 327)	rfMRI connectivity		Inverse variance weighted	1270	0.0124367	0.00192741	1.09989e-10	1.01251	1.0087	1.01635
DBP	2770.IDP	25753	rfMRI connectivity (ICA100 edge 342)	rfMRI connectivity		Inverse variance weighted	1270	0.0105341	0.00180482	5.3251e-09	1.01059	1.00702	1.01417
DBP	2771.IDP	25753	rfMRI connectivity (ICA100 edge 343)	rfMRI connectivity		Inverse variance weighted	1270	0.0103198	0.00168568	9.23884e-10	1.01037	1.00704	1.01372
DBP	2796.IDP	25753	rfMRI connectivity (ICA100 edge 368)	rfMRI connectivity		Inverse variance weighted	1270	-0.00882902	0.00171392	2.58614e-07	0.99121	0.987886	0.994545
DBP	3033.IDP	25753	rfMRI connectivity (ICA100 edge 605)	rfMRI connectivity		Inverse variance weighted	1270	-0.0116278	0.00189073	7.75277e-10	0.98844	0.984783	0.992109
DBP	3356.IDP	25753	rfMRI connectivity (ICA100 edge 928)	rfMRI connectivity		Inverse variance weighted	1270	0.00937452	0.00178855	1.59343e-07	1.00942	1.00589	1.01296
DBP	3581.IDP	25753	rfMRI connectivity (ICA100 edge 1153)	rfMRI connectivity		Inverse variance weighted	1270	0.00884141	0.00179629	8.56459e-07	1.00888	1.00533	1.01244
DBP	2157.IDP	25754	rfMRI amplitudes (ICA25 node 15)	rfMRI node amplitude		Inverse variance weighted	1270	0.00933038	0.00178897	1.83317e-07	1.00937	1.00584	1.01292
DBP	2159.IDP	25754	rfMRI amplitudes (ICA25 node 17)	rfMRI node amplitude		Inverse variance weighted	1270	0.00923966	0.0018573	6.53199e-07	1.00928	1.00562	1.01296
DBP	2160.IDP	25754	rfMRI amplitudes (ICA25 node 18)	rfMRI node amplitude		Inverse variance weighted	1270	0.00972505	0.00191076	3.58783e-07	1.00977	1.006	1.01356
DBP	2180.IDP	25755	rfMRI amplitudes (ICA100 node 17)	rfMRI node amplitude		Inverse variance weighted	1270	0.0129013	0.00201874	1.65024e-10	1.01298	1.00898	1.017
DBP	2186.IDP	25755	rfMRI amplitudes (ICA100 node 23)	rfMRI node amplitude		Inverse variance weighted	1270	0.0141403	0.00188992	7.32168e-14	1.01424	1.01049	1.018
DBP	2190.IDP	25755	rfMRI amplitudes (ICA100 node 27)	rfMRI node amplitude		Inverse variance weighted	1270	0.0136879	0.00197409	4.09716e-12	1.01378	1.00987	1.01771
DBP	1437.IDP	25781	IDP_T2_FLAIR_BIANCA_WMH_volume	white matter hyperintensity volume	Total volume of white matter hyperintensities (from T1 and T2_FLAIR images)	Inverse variance weighted	1270	-0.0302425	0.00231423	5.01302e-39	0.97021	0.965819	0.974621
DBP	1604.IDP	25106	IDP_dMRI_TBSS_MD_Genu_of_corpus_callosum	WM tract diffusivity	Mean MD (mean diffusivity) in genu of corpus callosum on FA (fractional anisotropy) skeleton (from dMRI data)	Inverse variance weighted	1270	-0.01215	0.00219696	3.19538e-08	0.987923	0.983679	0.992187
DBP	1605.IDP	25107	IDP_dMRI_TBSS_MD_Body_of_corpus_callosum	WM tract diffusivity	Mean MD (mean diffusivity) in body of corpus callosum on FA (fractional anisotropy) skeleton (from dMRI data)	Inverse variance weighted	1270	-0.0195278	0.0021119	2.31773e-20	0.980662	0.976611	0.984729
DBP	1606.IDP	25108	IDP_dMRI_TBSS_MD_Splenium_of_corpus_callosum	WM tract diffusivity	Mean MD (mean diffusivity) in splenium of corpus callosum on FA (fractional anisotropy) skeleton (from dMRI data)	Inverse variance weighted	1270	-0.0104523	0.00197838	1.26895e-07	0.989602	0.985772	0.993447
DBP	1618.IDP	25120	IDP_dMRI_TBSS_MD_Anterior_limb_of_internal_capsule_R	WM tract diffusivity	Mean MD (mean diffusivity) in anterior limb of internal capsule (right) on FA (fractional anisotropy) skeleton (from dMRI data)	Inverse variance weighted	1270	-0.0312598	0.00223413	1.74631e-44	0.969224	0.964989	0.973477
DBP	1619.IDP	25121	IDP_dMRI_TBSS_MD_Anterior_limb_of_internal_capsule_L	WM tract diffusivity	Mean MD (mean diffusivity) in anterior limb of internal capsule (left) on FA (fractional anisotropy) skeleton (from dMRI data)	Inverse variance weighted	1270	-0.0312002	0.00219177	5.54117e-46	0.969281	0.965126	0.973454
DBP	1620.IDP	25122	IDP_dMRI_TBSS_MD_Posterior_limb_of_internal_capsule_R	WM tract diffusivity	Mean MD (mean diffusivity) in posterior limb of internal capsule (right) on FA (fractional anisotropy) skeleton (from dMRI data)	Inverse variance weighted	1270	-0.0162066	0.00206745	4.54353e-15	0.983924	0.979945	0.987919
DBP	1621.IDP	25123	IDP_dMRI_TBSS_MD_Posterior_limb_of_internal_capsule_L	WM tract diffusivity	Mean MD (mean diffusivity) in posterior limb of internal capsule (left) on FA (fractional anisotropy) skeleton (from dMRI data)	Inverse variance weighted	1270	-0.0175871	0.00201533	2.62223e-18	0.982567	0.978693	0.986455
DBP	1622.IDP	25124	IDP_dMRI_TBSS_MD_Retrolenticular_part_of_internal_capsule_R	WM tract diffusivity	Mean MD (mean diffusivity) in retrolenticular part of internal capsule (right) on FA (fractional anisotropy) skeleton (from dMRI data)	Inverse variance weighted	1270	-0.0260972	0.00214781	5.69547e-34	0.97424	0.970148	0.97835
DBP	1623.IDP	25125	IDP_dMRI_TBSS_MD_Retrolenticular_part_of_internal_capsule_L	WM tract diffusivity	Mean MD (mean diffusivity) in retrolenticular part of internal capsule (left) on FA (fractional anisotropy) skeleton (from dMRI data)	Inverse variance weighted	1270	-0.0279319	0.00223953	1.05837e-35	0.972455	0.968195	0.976733
DBP	1624.IDP	25126	IDP_dMRI_TBSS_MD_Anterior_corona_radiata_R	WM tract diffusivity	Mean MD (mean diffusivity) in anterior corona radiata (right) on FA (fractional anisotropy) skeleton (from dMRI data)	Inverse variance weighted	1270	-0.0256974	0.00231561	1.29075e-28	0.97463	0.970217	0.979063
DBP	1625.IDP	25127	IDP_dMRI_TBSS_MD_Anterior_corona_radiata_L	WM tract diffusivity	Mean MD (mean diffusivity) in anterior corona radiata (left) on FA (fractional anisotropy) skeleton (from dMRI data)	Inverse variance weighted	1270	-0.0282017	0.00235778	5.6793e-33	0.972192	0.96771	0.976695
DBP	1626.IDP	25128	IDP_dMRI_TBSS_MD_Superior_corona_radiata_R	WM tract diffusivity	Mean MD (mean diffusivity) in superior corona radiata (right) on FA (fractional anisotropy) skeleton (from dMRI data)	Inverse variance weighted	1270	-0.0297955	0.0023712	3.26495e-36	0.970644	0.966143	0.975166
DBP	1627.IDP	25129	IDP_dMRI_TBSS_MD_Superior_corona_radiata_L	WM tract diffusivity	Mean MD (mean diffusivity) in superior corona radiata (left) on FA (fractional anisotropy) skeleton (from dMRI data)	Inverse variance weighted	1270	-0.0301839	0.00235497	1.31483e-37	0.970267	0.965799	0.974756
DBP	1628.IDP	25130	IDP_dMRI_TBSS_MD_Posterior_corona_radiata_R	WM tract diffusivity	Mean MD (mean diffusivity) in posterior corona radiata (right) on FA (fractional anisotropy) skeleton (from dMRI data)	Inverse variance weighted	1270	-0.0247918	0.00216896	2.95135e-30	0.975513	0.971375	0.979669
DBP	1629.IDP	25131	IDP_dMRI_TBSS_MD_Posterior_corona_radiata_L	WM tract diffusivity	Mean MD (mean diffusivity) in posterior corona radiata (left) on FA (fractional anisotropy) skeleton (from dMRI data)	Inverse variance weighted	1270	-0.0257635	0.00227664	1.08814e-29	0.974566	0.970227	0.978924
DBP	1630.IDP	25132	IDP_dMRI_TBSS_MD_Posterior_thalamic_radiation_R	WM tract diffusivity	Mean MD (mean diffusivity) in posterior thalamic radiation (right) on FA (fractional anisotropy) skeleton (from dMRI data)	Inverse variance weighted	1270	-0.0284751	0.00230587	4.93332e-35	0.971927	0.967544	0.976329
DBP	1631.IDP	25133	IDP_dMRI_TBSS_MD_Posterior_thalamic_radiation_L	WM tract diffusivity	Mean MD (mean diffusivity) in posterior thalamic radiation (left) on FA (fractional anisotropy) skeleton (from dMRI data)	Inverse variance weighted	1270	-0.0288055	0.00240924	6.02035e-33	0.971605	0.967028	0.976204
DBP	1632.IDP	25134	IDP_dMRI_TBSS_MD_Sagittal_stratum_R	WM tract diffusivity	Mean MD (mean diffusivity) in sagittal stratum (right) on FA (fractional anisotropy) skeleton (from dMRI data)	Inverse variance weighted	1270	-0.0236892	0.00221586	1.12433e-26	0.976589	0.972357	0.98084
DBP	1633.IDP	25135	IDP_dMRI_TBSS_MD_Sagittal_stratum_L	WM tract diffusivity	Mean MD (mean diffusivity) in sagittal stratum (left) on FA (fractional anisotropy) skeleton (from dMRI data)	Inverse variance weighted	1270	-0.0230127	0.00221433	2.6781e-25	0.97725	0.973018	0.981501
DBP	1634.IDP	25136	IDP_dMRI_TBSS_MD_External_capsule_R	WM tract diffusivity	Mean MD (mean diffusivity) in external capsule (right) on FA (fractional anisotropy) skeleton (from dMRI data)	Inverse variance weighted	1270	-0.0302392	0.00224412	2.19811e-41	0.970213	0.965955	0.97449
DBP	1635.IDP	25137	IDP_dMRI_TBSS_MD_External_capsule_L	WM tract diffusivity	Mean MD (mean diffusivity) in external capsule (left) on FA (fractional anisotropy) skeleton (from dMRI data)	Inverse variance weighted	1270	-0.0287423	0.00220317	6.70395e-39	0.971667	0.96748	0.975872
DBP	1636.IDP	25138	IDP_dMRI_TBSS_MD_Cingulum_cingulate_gyrus_R	WM tract diffusivity	Mean MD (mean diffusivity) in cingulum cingulate gyrus (right) on FA (fractional anisotropy) skeleton (from dMRI data)	Inverse variance weighted	1270	-0.0178732	0.00219313	3.65025e-16	0.982286	0.978072	0.986517
DBP	1637.IDP	25139	IDP_dMRI_TBSS_MD_Cingulum_cingulate_gyrus_L	WM tract diffusivity	Mean MD (mean diffusivity) in cingulum cingulate gyrus (left) on FA (fractional anisotropy) skeleton (from dMRI data)	Inverse variance weighted	1270	-0.0203791	0.00224413	1.07498e-19	0.979827	0.975527	0.984146
DBP	1640.IDP	25142	IDP_dMRI_TBSS_MD_Fornix_cres+Stria_terminalis_R	WM tract diffusivity	Mean MD (mean diffusivity) in fornix cres+stria terminalis (right) on FA (fractional anisotropy) skeleton (from dMRI data)	Inverse variance weighted	1270	-0.0130378	0.00191062	8.8621e-12	0.987047	0.983357	0.99075
DBP	1641.IDP	25143	IDP_dMRI_TBSS_MD_Fornix_cres+Stria_terminalis_L	WM tract diffusivity	Mean MD (mean diffusivity) in fornix cres+stria terminalis (left) on FA (fractional anisotropy) skeleton (from dMRI data)	Inverse variance weighted	1270	-0.00957165	0.00186502	2.86375e-07	0.990474	0.98686	0.994101
DBP	1642.IDP	25144	IDP_dMRI_TBSS_MD_Superior_longitudinal_fasciculus_R	WM tract diffusivity	Mean MD (mean diffusivity) in superior longitudinal fasciculus (right) on FA (fractional anisotropy) skeleton (from dMRI data)	Inverse variance weighted	1270	-0.0259788	0.00234601	1.68473e-28	0.974356	0.969886	0.978846
DBP	1643.IDP	25145	IDP_dMRI_TBSS_MD_Superior_longitudinal_fasciculus_L	WM tract diffusivity	Mean MD (mean diffusivity) in superior longitudinal fasciculus (left) on FA (fractional anisotropy) skeleton (from dMRI data)	Inverse variance weighted	1270	-0.0267473	0.0024259	2.87232e-28	0.973607	0.968989	0.978248
DBP	1644.IDP	25146	IDP_dMRI_TBSS_MD_Superior_fronto-occipital_fasciculus_R	WM tract diffusivity	Mean MD (mean diffusivity) in superior fronto-occipital fasciculus (right) on FA (fractional anisotropy) skeleton (from dMRI data)	Inverse variance weighted	1270	-0.0233938	0.00219478	1.58552e-26	0.976878	0.972684	0.981089
DBP	1645.IDP	25147	IDP_dMRI_TBSS_MD_Superior_fronto-occipital_fasciculus_L	WM tract diffusivity	Mean MD (mean diffusivity) in superior fronto-occipital fasciculus (left) on FA (fractional anisotropy) skeleton (from dMRI data)	Inverse variance weighted	1270	-0.0256732	0.00218573	7.41984e-32	0.974654	0.970487	0.978838
DBP	1646.IDP	25148	IDP_dMRI_TBSS_MD_Uncinate_fasciculus_R	WM tract diffusivity	Mean MD (mean diffusivity) in uncinate fasciculus (right) on FA (fractional anisotropy) skeleton (from dMRI data)	Inverse variance weighted	1270	-0.0138868	0.00194797	1.0122e-12	0.986209	0.982451	0.989982
DBP	1647.IDP	25149	IDP_dMRI_TBSS_MD_Uncinate_fasciculus_L	WM tract diffusivity	Mean MD (mean diffusivity) in uncinate fasciculus (left) on FA (fractional anisotropy) skeleton (from dMRI data)	Inverse variance weighted	1270	-0.0148815	0.00200531	1.1617e-13	0.985229	0.981364	0.989109
DBP	1648.IDP	25150	IDP_dMRI_TBSS_MD_Tapetum_R	WM tract diffusivity	Mean MD (mean diffusivity) in tapetum (right) on FA (fractional anisotropy) skeleton (from dMRI data)	Inverse variance weighted	1270	-0.0188524	0.0019609	6.96837e-22	0.981324	0.97756	0.985103
DBP	1649.IDP	25151	IDP_dMRI_TBSS_MD_Tapetum_L	WM tract diffusivity	Mean MD (mean diffusivity) in tapetum (left) on FA (fractional anisotropy) skeleton (from dMRI data)	Inverse variance weighted	1270	-0.0145123	0.00197002	1.75073e-13	0.985593	0.981794	0.989405
DBP	1653.IDP	25203	IDP_dMRI_TBSS_L1_Body_of_corpus_callosum	WM tract diffusivity	Mean L1 in body of corpus callosum on FA (fractional anisotropy) skeleton (from dMRI data)	Inverse variance weighted	1270	-0.0113272	0.00188299	1.79297e-09	0.988737	0.985094	0.992393
DBP	1666.IDP	25216	IDP_dMRI_TBSS_L1_Anterior_limb_of_internal_capsule_R	WM tract diffusivity	Mean L1 in anterior limb of internal capsule (right) on FA (fractional anisotropy) skeleton (from dMRI data)	Inverse variance weighted	1270	-0.0172372	0.00206859	7.89339e-17	0.98291	0.978933	0.986904
DBP	1667.IDP	25217	IDP_dMRI_TBSS_L1_Anterior_limb_of_internal_capsule_L	WM tract diffusivity	Mean L1 in anterior limb of internal capsule (left) on FA (fractional anisotropy) skeleton (from dMRI data)	Inverse variance weighted	1270	-0.0204994	0.00202231	3.79991e-24	0.979709	0.975834	0.9836
DBP	1670.IDP	25220	IDP_dMRI_TBSS_L1_Retrolenticular_part_of_internal_capsule_R	WM tract diffusivity	Mean L1 in retrolenticular part of internal capsule (right) on FA (fractional anisotropy) skeleton (from dMRI data)	Inverse variance weighted	1270	-0.0146358	0.00208423	2.18469e-12	0.985471	0.981453	0.989505
DBP	1671.IDP	25221	IDP_dMRI_TBSS_L1_Retrolenticular_part_of_internal_capsule_L	WM tract diffusivity	Mean L1 in retrolenticular part of internal capsule (left) on FA (fractional anisotropy) skeleton (from dMRI data)	Inverse variance weighted	1270	-0.0202422	0.00221904	7.37086e-20	0.979961	0.975708	0.984233
DBP	1672.IDP	25222	IDP_dMRI_TBSS_L1_Anterior_corona_radiata_R	WM tract diffusivity	Mean L1 in anterior corona radiata (right) on FA (fractional anisotropy) skeleton (from dMRI data)	Inverse variance weighted	1270	-0.0161806	0.00209576	1.15749e-14	0.98395	0.979916	0.988
DBP	1673.IDP	25223	IDP_dMRI_TBSS_L1_Anterior_corona_radiata_L	WM tract diffusivity	Mean L1 in anterior corona radiata (left) on FA (fractional anisotropy) skeleton (from dMRI data)	Inverse variance weighted	1270	-0.0197212	0.00213181	2.22626e-20	0.980472	0.976384	0.984577
DBP	1674.IDP	25224	IDP_dMRI_TBSS_L1_Superior_corona_radiata_R	WM tract diffusivity	Mean L1 in superior corona radiata (right) on FA (fractional anisotropy) skeleton (from dMRI data)	Inverse variance weighted	1270	-0.0237342	0.00229257	4.06873e-25	0.976545	0.972167	0.980943
DBP	1675.IDP	25225	IDP_dMRI_TBSS_L1_Superior_corona_radiata_L	WM tract diffusivity	Mean L1 in superior corona radiata (left) on FA (fractional anisotropy) skeleton (from dMRI data)	Inverse variance weighted	1270	-0.0217106	0.0021968	4.94156e-23	0.978523	0.974319	0.982746
DBP	1676.IDP	25226	IDP_dMRI_TBSS_L1_Posterior_corona_radiata_R	WM tract diffusivity	Mean L1 in posterior corona radiata (right) on FA (fractional anisotropy) skeleton (from dMRI data)	Inverse variance weighted	1270	-0.0213201	0.00212316	9.99461e-24	0.978906	0.97484	0.982988
DBP	1677.IDP	25227	IDP_dMRI_TBSS_L1_Posterior_corona_radiata_L	WM tract diffusivity	Mean L1 in posterior corona radiata (left) on FA (fractional anisotropy) skeleton (from dMRI data)	Inverse variance weighted	1270	-0.0240047	0.0022581	2.14963e-26	0.976281	0.97197	0.980612
DBP	1678.IDP	25228	IDP_dMRI_TBSS_L1_Posterior_thalamic_radiation_R	WM tract diffusivity	Mean L1 in posterior thalamic radiation (right) on FA (fractional anisotropy) skeleton (from dMRI data)	Inverse variance weighted	1270	-0.0194948	0.00222413	1.86502e-18	0.980694	0.976428	0.984978
DBP	1679.IDP	25229	IDP_dMRI_TBSS_L1_Posterior_thalamic_radiation_L	WM tract diffusivity	Mean L1 in posterior thalamic radiation (left) on FA (fractional anisotropy) skeleton (from dMRI data)	Inverse variance weighted	1270	-0.0199627	0.00231903	7.42134e-18	0.980235	0.97579	0.984701
DBP	1680.IDP	25230	IDP_dMRI_TBSS_L1_Sagittal_stratum_R	WM tract diffusivity	Mean L1 in sagittal stratum (right) on FA (fractional anisotropy) skeleton (from dMRI data)	Inverse variance weighted	1270	-0.0180882	0.00220419	2.28193e-16	0.982074	0.977841	0.986326
DBP	1681.IDP	25231	IDP_dMRI_TBSS_L1_Sagittal_stratum_L	WM tract diffusivity	Mean L1 in sagittal stratum (left) on FA (fractional anisotropy) skeleton (from dMRI data)	Inverse variance weighted	1270	-0.0163535	0.00218317	6.84916e-14	0.983779	0.979579	0.987998
DBP	1682.IDP	25232	IDP_dMRI_TBSS_L1_External_capsule_R	WM tract diffusivity	Mean L1 in external capsule (right) on FA (fractional anisotropy) skeleton (from dMRI data)	Inverse variance weighted	1270	-0.0314932	0.00234175	3.13862e-41	0.968997	0.96456	0.973455
DBP	1683.IDP	25233	IDP_dMRI_TBSS_L1_External_capsule_L	WM tract diffusivity	Mean L1 in external capsule (left) on FA (fractional anisotropy) skeleton (from dMRI data)	Inverse variance weighted	1270	-0.0282038	0.00225171	5.41726e-36	0.97219	0.967909	0.97649
DBP	1686.IDP	25236	IDP_dMRI_TBSS_L1_Cingulum_hippocampus_R	WM tract diffusivity	Mean L1 in cingulum hippocampus (right) on FA (fractional anisotropy) skeleton (from dMRI data)	Inverse variance weighted	1270	-0.0116741	0.0020861	2.19194e-08	0.988394	0.984361	0.992443
DBP	1688.IDP	25238	IDP_dMRI_TBSS_L1_Fornix_cres+Stria_terminalis_R	WM tract diffusivity	Mean L1 in fornix cres+stria terminalis (right) on FA (fractional anisotropy) skeleton (from dMRI data)	Inverse variance weighted	1270	-0.0171179	0.00205193	7.28285e-17	0.983028	0.979082	0.986989
DBP	1690.IDP	25240	IDP_dMRI_TBSS_L1_Superior_longitudinal_fasciculus_R	WM tract diffusivity	Mean L1 in superior longitudinal fasciculus (right) on FA (fractional anisotropy) skeleton (from dMRI data)	Inverse variance weighted	1270	-0.0229918	0.00217512	4.09093e-26	0.977271	0.973113	0.981446
DBP	1691.IDP	25241	IDP_dMRI_TBSS_L1_Superior_longitudinal_fasciculus_L	WM tract diffusivity	Mean L1 in superior longitudinal fasciculus (left) on FA (fractional anisotropy) skeleton (from dMRI data)	Inverse variance weighted	1270	-0.0287362	0.00236973	7.65577e-34	0.971673	0.96717	0.976196
DBP	1692.IDP	25242	IDP_dMRI_TBSS_L1_Superior_fronto-occipital_fasciculus_R	WM tract diffusivity	Mean L1 in superior fronto-occipital fasciculus (right) on FA (fractional anisotropy) skeleton (from dMRI data)	Inverse variance weighted	1270	-0.0148597	0.00208682	1.0738e-12	0.98525	0.981229	0.989288
DBP	1693.IDP	25243	IDP_dMRI_TBSS_L1_Superior_fronto-occipital_fasciculus_L	WM tract diffusivity	Mean L1 in superior fronto-occipital fasciculus (left) on FA (fractional anisotropy) skeleton (from dMRI data)	Inverse variance weighted	1270	-0.0223843	0.00204468	6.82268e-28	0.977864	0.973953	0.981791
DBP	1695.IDP	25245	IDP_dMRI_TBSS_L1_Uncinate_fasciculus_L	WM tract diffusivity	Mean L1 in uncinate fasciculus (left) on FA (fractional anisotropy) skeleton (from dMRI data)	Inverse variance weighted	1270	-0.00996966	0.00200075	6.26206e-07	0.99008	0.986205	0.99397
DBP	1696.IDP	25246	IDP_dMRI_TBSS_L1_Tapetum_R	WM tract diffusivity	Mean L1 in tapetum (right) on FA (fractional anisotropy) skeleton (from dMRI data)	Inverse variance weighted	1270	-0.0174155	0.00190186	5.33225e-20	0.982735	0.979079	0.986405
DBP	1697.IDP	25247	IDP_dMRI_TBSS_L1_Tapetum_L	WM tract diffusivity	Mean L1 in tapetum (left) on FA (fractional anisotropy) skeleton (from dMRI data)	Inverse variance weighted	1270	-0.0105583	0.00191836	3.71676e-08	0.989497	0.985784	0.993225
DBP	1700.IDP	25250	IDP_dMRI_TBSS_L2_Genu_of_corpus_callosum	WM tract diffusivity	Mean L2 in genu of corpus callosum on FA (fractional anisotropy) skeleton (from dMRI data)	Inverse variance weighted	1270	-0.0161493	0.00223634	5.1498e-13	0.98398	0.979677	0.988303
DBP	1701.IDP	25251	IDP_dMRI_TBSS_L2_Body_of_corpus_callosum	WM tract diffusivity	Mean L2 in body of corpus callosum on FA (fractional anisotropy) skeleton (from dMRI data)	Inverse variance weighted	1270	-0.0189215	0.00216813	2.61312e-18	0.981256	0.977095	0.985435
DBP	1702.IDP	25252	IDP_dMRI_TBSS_L2_Splenium_of_corpus_callosum	WM tract diffusivity	Mean L2 in splenium of corpus callosum on FA (fractional anisotropy) skeleton (from dMRI data)	Inverse variance weighted	1270	-0.0126997	0.00219692	7.44132e-09	0.987381	0.983138	0.991641
DBP	1708.IDP	25258	IDP_dMRI_TBSS_L2_Inferior_cerebellar_peduncle_R	WM tract diffusivity	Mean L2 in inferior cerebellar peduncle (right) on FA (fractional anisotropy) skeleton (from dMRI data)	Inverse variance weighted	1270	-0.0123305	0.00199512	6.3959e-10	0.987745	0.98389	0.991615
DBP	1709.IDP	25259	IDP_dMRI_TBSS_L2_Inferior_cerebellar_peduncle_L	WM tract diffusivity	Mean L2 in inferior cerebellar peduncle (left) on FA (fractional anisotropy) skeleton (from dMRI data)	Inverse variance weighted	1270	-0.0167561	0.0019963	4.71503e-17	0.983383	0.979543	0.987239
DBP	1712.IDP	25262	IDP_dMRI_TBSS_L2_Cerebral_peduncle_R	WM tract diffusivity	Mean L2 in cerebral peduncle (right) on FA (fractional anisotropy) skeleton (from dMRI data)	Inverse variance weighted	1270	-0.0201241	0.00208621	5.10034e-22	0.980077	0.976078	0.984093
DBP	1713.IDP	25263	IDP_dMRI_TBSS_L2_Cerebral_peduncle_L	WM tract diffusivity	Mean L2 in cerebral peduncle (left) on FA (fractional anisotropy) skeleton (from dMRI data)	Inverse variance weighted	1270	-0.0214728	0.00203982	6.50234e-26	0.978756	0.974851	0.982677
DBP	1714.IDP	25264	IDP_dMRI_TBSS_L2_Anterior_limb_of_internal_capsule_R	WM tract diffusivity	Mean L2 in anterior limb of internal capsule (right) on FA (fractional anisotropy) skeleton (from dMRI data)	Inverse variance weighted	1270	-0.0307073	0.00217675	3.44157e-45	0.969759	0.965631	0.973906
DBP	1715.IDP	25265	IDP_dMRI_TBSS_L2_Anterior_limb_of_internal_capsule_L	WM tract diffusivity	Mean L2 in anterior limb of internal capsule (left) on FA (fractional anisotropy) skeleton (from dMRI data)	Inverse variance weighted	1270	-0.0311574	0.00217593	1.66152e-46	0.969323	0.965198	0.973466
DBP	1716.IDP	25266	IDP_dMRI_TBSS_L2_Posterior_limb_of_internal_capsule_R	WM tract diffusivity	Mean L2 in posterior limb of internal capsule (right) on FA (fractional anisotropy) skeleton (from dMRI data)	Inverse variance weighted	1270	-0.0148276	0.00209388	1.42711e-12	0.985282	0.981246	0.989334
DBP	1717.IDP	25267	IDP_dMRI_TBSS_L2_Posterior_limb_of_internal_capsule_L	WM tract diffusivity	Mean L2 in posterior limb of internal capsule (left) on FA (fractional anisotropy) skeleton (from dMRI data)	Inverse variance weighted	1270	-0.0127097	0.00210225	1.48697e-09	0.987371	0.983311	0.991447
DBP	1718.IDP	25268	IDP_dMRI_TBSS_L2_Retrolenticular_part_of_internal_capsule_R	WM tract diffusivity	Mean L2 in retrolenticular part of internal capsule (right) on FA (fractional anisotropy) skeleton (from dMRI data)	Inverse variance weighted	1270	-0.0230702	0.00211462	1.03458e-27	0.977194	0.973152	0.981252
DBP	1719.IDP	25269	IDP_dMRI_TBSS_L2_Retrolenticular_part_of_internal_capsule_L	WM tract diffusivity	Mean L2 in retrolenticular part of internal capsule (left) on FA (fractional anisotropy) skeleton (from dMRI data)	Inverse variance weighted	1270	-0.0206413	0.00204457	5.77491e-24	0.97957	0.975653	0.983504
DBP	1720.IDP	25270	IDP_dMRI_TBSS_L2_Anterior_corona_radiata_R	WM tract diffusivity	Mean L2 in anterior corona radiata (right) on FA (fractional anisotropy) skeleton (from dMRI data)	Inverse variance weighted	1270	-0.0267148	0.00236786	1.60566e-29	0.973639	0.969131	0.978168
DBP	1721.IDP	25271	IDP_dMRI_TBSS_L2_Anterior_corona_radiata_L	WM tract diffusivity	Mean L2 in anterior corona radiata (left) on FA (fractional anisotropy) skeleton (from dMRI data)	Inverse variance weighted	1270	-0.0289858	0.00242655	6.87149e-33	0.97143	0.966821	0.976061
DBP	1722.IDP	25272	IDP_dMRI_TBSS_L2_Superior_corona_radiata_R	WM tract diffusivity	Mean L2 in superior corona radiata (right) on FA (fractional anisotropy) skeleton (from dMRI data)	Inverse variance weighted	1270	-0.0259185	0.00223757	5.00527e-31	0.974414	0.97015	0.978697
DBP	1723.IDP	25273	IDP_dMRI_TBSS_L2_Superior_corona_radiata_L	WM tract diffusivity	Mean L2 in superior corona radiata (left) on FA (fractional anisotropy) skeleton (from dMRI data)	Inverse variance weighted	1270	-0.0271031	0.00226811	6.51805e-33	0.973261	0.968944	0.977597
DBP	1724.IDP	25274	IDP_dMRI_TBSS_L2_Posterior_corona_radiata_R	WM tract diffusivity	Mean L2 in posterior corona radiata (right) on FA (fractional anisotropy) skeleton (from dMRI data)	Inverse variance weighted	1270	-0.0222435	0.002201	5.19338e-24	0.978002	0.973792	0.98223
DBP	1725.IDP	25275	IDP_dMRI_TBSS_L2_Posterior_corona_radiata_L	WM tract diffusivity	Mean L2 in posterior corona radiata (left) on FA (fractional anisotropy) skeleton (from dMRI data)	Inverse variance weighted	1270	-0.0230899	0.00224085	6.75361e-25	0.977175	0.972892	0.981476
DBP	1726.IDP	25276	IDP_dMRI_TBSS_L2_Posterior_thalamic_radiation_R	WM tract diffusivity	Mean L2 in posterior thalamic radiation (right) on FA (fractional anisotropy) skeleton (from dMRI data)	Inverse variance weighted	1270	-0.0252847	0.00215494	8.60043e-32	0.975032	0.970923	0.979159
DBP	1727.IDP	25277	IDP_dMRI_TBSS_L2_Posterior_thalamic_radiation_L	WM tract diffusivity	Mean L2 in posterior thalamic radiation (left) on FA (fractional anisotropy) skeleton (from dMRI data)	Inverse variance weighted	1270	-0.0274744	0.00221508	2.50631e-35	0.9729	0.968685	0.977133
DBP	1728.IDP	25278	IDP_dMRI_TBSS_L2_Sagittal_stratum_R	WM tract diffusivity	Mean L2 in sagittal stratum (right) on FA (fractional anisotropy) skeleton (from dMRI data)	Inverse variance weighted	1270	-0.0177079	0.00204103	4.10168e-18	0.982448	0.978526	0.986386
DBP	1729.IDP	25279	IDP_dMRI_TBSS_L2_Sagittal_stratum_L	WM tract diffusivity	Mean L2 in sagittal stratum (left) on FA (fractional anisotropy) skeleton (from dMRI data)	Inverse variance weighted	1270	-0.018011	0.00203687	9.35874e-19	0.98215	0.978237	0.986079
DBP	1730.IDP	25280	IDP_dMRI_TBSS_L2_External_capsule_R	WM tract diffusivity	Mean L2 in external capsule (right) on FA (fractional anisotropy) skeleton (from dMRI data)	Inverse variance weighted	1270	-0.0241728	0.0021343	9.77264e-30	0.976117	0.972042	0.980209
DBP	1731.IDP	25281	IDP_dMRI_TBSS_L2_External_capsule_L	WM tract diffusivity	Mean L2 in external capsule (left) on FA (fractional anisotropy) skeleton (from dMRI data)	Inverse variance weighted	1270	-0.0239962	0.00208944	1.57775e-30	0.976289	0.972299	0.980296
DBP	1732.IDP	25282	IDP_dMRI_TBSS_L2_Cingulum_cingulate_gyrus_R	WM tract diffusivity	Mean L2 in cingulum cingulate gyrus (right) on FA (fractional anisotropy) skeleton (from dMRI data)	Inverse variance weighted	1270	-0.0122122	0.00209892	5.94357e-09	0.987862	0.983806	0.991934
DBP	1733.IDP	25283	IDP_dMRI_TBSS_L2_Cingulum_cingulate_gyrus_L	WM tract diffusivity	Mean L2 in cingulum cingulate gyrus (left) on FA (fractional anisotropy) skeleton (from dMRI data)	Inverse variance weighted	1270	-0.0131	0.00212261	6.75712e-10	0.986985	0.982888	0.9911
DBP	1738.IDP	25288	IDP_dMRI_TBSS_L2_Superior_longitudinal_fasciculus_R	WM tract diffusivity	Mean L2 in superior longitudinal fasciculus (right) on FA (fractional anisotropy) skeleton (from dMRI data)	Inverse variance weighted	1270	-0.0174881	0.00222168	3.50224e-15	0.982664	0.978394	0.986952
DBP	1739.IDP	25289	IDP_dMRI_TBSS_L2_Superior_longitudinal_fasciculus_L	WM tract diffusivity	Mean L2 in superior longitudinal fasciculus (left) on FA (fractional anisotropy) skeleton (from dMRI data)	Inverse variance weighted	1270	-0.0144199	0.00220131	5.72999e-11	0.985684	0.98144	0.989946
DBP	1740.IDP	25290	IDP_dMRI_TBSS_L2_Superior_fronto-occipital_fasciculus_R	WM tract diffusivity	Mean L2 in superior fronto-occipital fasciculus (right) on FA (fractional anisotropy) skeleton (from dMRI data)	Inverse variance weighted	1270	-0.0229702	0.00203493	1.50477e-29	0.977292	0.973401	0.981197
DBP	1741.IDP	25291	IDP_dMRI_TBSS_L2_Superior_fronto-occipital_fasciculus_L	WM tract diffusivity	Mean L2 in superior fronto-occipital fasciculus (left) on FA (fractional anisotropy) skeleton (from dMRI data)	Inverse variance weighted	1270	-0.0209281	0.00207811	7.44319e-24	0.979289	0.975309	0.983286
DBP	1742.IDP	25292	IDP_dMRI_TBSS_L2_Uncinate_fasciculus_R	WM tract diffusivity	Mean L2 in uncinate fasciculus (right) on FA (fractional anisotropy) skeleton (from dMRI data)	Inverse variance weighted	1270	-0.0121387	0.00209712	7.1121e-09	0.987935	0.983882	0.992004
DBP	1743.IDP	25293	IDP_dMRI_TBSS_L2_Uncinate_fasciculus_L	WM tract diffusivity	Mean L2 in uncinate fasciculus (left) on FA (fractional anisotropy) skeleton (from dMRI data)	Inverse variance weighted	1270	-0.0131936	0.0021474	8.04879e-10	0.986893	0.982748	0.991056
DBP	1744.IDP	25294	IDP_dMRI_TBSS_L2_Tapetum_R	WM tract diffusivity	Mean L2 in tapetum (right) on FA (fractional anisotropy) skeleton (from dMRI data)	Inverse variance weighted	1270	-0.0167931	0.00197789	2.05881e-17	0.983347	0.979542	0.987167
DBP	1745.IDP	25295	IDP_dMRI_TBSS_L2_Tapetum_L	WM tract diffusivity	Mean L2 in tapetum (left) on FA (fractional anisotropy) skeleton (from dMRI data)	Inverse variance weighted	1270	-0.0156356	0.00200162	5.65152e-15	0.984486	0.980631	0.988356
DBP	1748.IDP	25298	IDP_dMRI_TBSS_L3_Genu_of_corpus_callosum	WM tract diffusivity	Mean L3 in genu of corpus callosum on FA (fractional anisotropy) skeleton (from dMRI data)	Inverse variance weighted	1270	-0.0122352	0.00222149	3.63677e-08	0.987839	0.983548	0.99215
DBP	1749.IDP	25299	IDP_dMRI_TBSS_L3_Body_of_corpus_callosum	WM tract diffusivity	Mean L3 in body of corpus callosum on FA (fractional anisotropy) skeleton (from dMRI data)	Inverse variance weighted	1270	-0.01791	0.00216097	1.15212e-16	0.982249	0.978098	0.986419
DBP	1750.IDP	25300	IDP_dMRI_TBSS_L3_Splenium_of_corpus_callosum	WM tract diffusivity	Mean L3 in splenium of corpus callosum on FA (fractional anisotropy) skeleton (from dMRI data)	Inverse variance weighted	1270	-0.012318	0.0020797	3.16162e-09	0.987758	0.983739	0.991792
DBP	1756.IDP	25306	IDP_dMRI_TBSS_L3_Inferior_cerebellar_peduncle_R	WM tract diffusivity	Mean L3 in inferior cerebellar peduncle (right) on FA (fractional anisotropy) skeleton (from dMRI data)	Inverse variance weighted	1270	-0.0112258	0.00202352	2.89514e-08	0.988837	0.984923	0.992767
DBP	1757.IDP	25307	IDP_dMRI_TBSS_L3_Inferior_cerebellar_peduncle_L	WM tract diffusivity	Mean L3 in inferior cerebellar peduncle (left) on FA (fractional anisotropy) skeleton (from dMRI data)	Inverse variance weighted	1270	-0.0152352	0.00203564	7.19793e-14	0.98488	0.980959	0.988818
DBP	1760.IDP	25310	IDP_dMRI_TBSS_L3_Cerebral_peduncle_R	WM tract diffusivity	Mean L3 in cerebral peduncle (right) on FA (fractional anisotropy) skeleton (from dMRI data)	Inverse variance weighted	1270	-0.0153681	0.00210514	2.87234e-13	0.984749	0.980695	0.988821
DBP	1761.IDP	25311	IDP_dMRI_TBSS_L3_Cerebral_peduncle_L	WM tract diffusivity	Mean L3 in cerebral peduncle (left) on FA (fractional anisotropy) skeleton (from dMRI data)	Inverse variance weighted	1270	-0.0157798	0.00207458	2.82059e-14	0.984344	0.98035	0.988355
DBP	1762.IDP	25312	IDP_dMRI_TBSS_L3_Anterior_limb_of_internal_capsule_R	WM tract diffusivity	Mean L3 in anterior limb of internal capsule (right) on FA (fractional anisotropy) skeleton (from dMRI data)	Inverse variance weighted	1270	-0.0297096	0.00230258	4.34236e-38	0.970727	0.966356	0.975118
DBP	1763.IDP	25313	IDP_dMRI_TBSS_L3_Anterior_limb_of_internal_capsule_L	WM tract diffusivity	Mean L3 in anterior limb of internal capsule (left) on FA (fractional anisotropy) skeleton (from dMRI data)	Inverse variance weighted	1270	-0.027057	0.00227879	1.6269e-32	0.973306	0.968968	0.977663
DBP	1764.IDP	25314	IDP_dMRI_TBSS_L3_Posterior_limb_of_internal_capsule_R	WM tract diffusivity	Mean L3 in posterior limb of internal capsule (right) on FA (fractional anisotropy) skeleton (from dMRI data)	Inverse variance weighted	1270	-0.0145411	0.00211878	6.74506e-12	0.985564	0.98148	0.989665
DBP	1765.IDP	25315	IDP_dMRI_TBSS_L3_Posterior_limb_of_internal_capsule_L	WM tract diffusivity	Mean L3 in posterior limb of internal capsule (left) on FA (fractional anisotropy) skeleton (from dMRI data)	Inverse variance weighted	1270	-0.0147208	0.00211256	3.20977e-12	0.985387	0.981315	0.989476
DBP	1766.IDP	25316	IDP_dMRI_TBSS_L3_Retrolenticular_part_of_internal_capsule_R	WM tract diffusivity	Mean L3 in retrolenticular part of internal capsule (right) on FA (fractional anisotropy) skeleton (from dMRI data)	Inverse variance weighted	1270	-0.0269095	0.00211516	4.45183e-37	0.973449	0.969422	0.977493
DBP	1767.IDP	25317	IDP_dMRI_TBSS_L3_Retrolenticular_part_of_internal_capsule_L	WM tract diffusivity	Mean L3 in retrolenticular part of internal capsule (left) on FA (fractional anisotropy) skeleton (from dMRI data)	Inverse variance weighted	1270	-0.0264555	0.00215346	1.08848e-34	0.973891	0.969789	0.978011
DBP	1768.IDP	25318	IDP_dMRI_TBSS_L3_Anterior_corona_radiata_R	WM tract diffusivity	Mean L3 in anterior corona radiata (right) on FA (fractional anisotropy) skeleton (from dMRI data)	Inverse variance weighted	1270	-0.0240378	0.00231334	2.72598e-25	0.976249	0.971832	0.980685
DBP	1769.IDP	25319	IDP_dMRI_TBSS_L3_Anterior_corona_radiata_L	WM tract diffusivity	Mean L3 in anterior corona radiata (left) on FA (fractional anisotropy) skeleton (from dMRI data)	Inverse variance weighted	1270	-0.0262708	0.0023298	1.724e-29	0.974071	0.969633	0.978529
DBP	1770.IDP	25320	IDP_dMRI_TBSS_L3_Superior_corona_radiata_R	WM tract diffusivity	Mean L3 in superior corona radiata (right) on FA (fractional anisotropy) skeleton (from dMRI data)	Inverse variance weighted	1270	-0.0223239	0.00224258	2.40875e-23	0.977923	0.973634	0.982231
DBP	1771.IDP	25321	IDP_dMRI_TBSS_L3_Superior_corona_radiata_L	WM tract diffusivity	Mean L3 in superior corona radiata (left) on FA (fractional anisotropy) skeleton (from dMRI data)	Inverse variance weighted	1270	-0.025412	0.00226465	3.20977e-29	0.974908	0.97059	0.979245
DBP	1772.IDP	25322	IDP_dMRI_TBSS_L3_Posterior_corona_radiata_R	WM tract diffusivity	Mean L3 in posterior corona radiata (right) on FA (fractional anisotropy) skeleton (from dMRI data)	Inverse variance weighted	1270	-0.0231151	0.00210525	4.78158e-28	0.97715	0.973126	0.98119
DBP	1773.IDP	25323	IDP_dMRI_TBSS_L3_Posterior_corona_radiata_L	WM tract diffusivity	Mean L3 in posterior corona radiata (left) on FA (fractional anisotropy) skeleton (from dMRI data)	Inverse variance weighted	1270	-0.0231689	0.00219208	4.13368e-26	0.977097	0.972908	0.981305
DBP	1774.IDP	25324	IDP_dMRI_TBSS_L3_Posterior_thalamic_radiation_R	WM tract diffusivity	Mean L3 in posterior thalamic radiation (right) on FA (fractional anisotropy) skeleton (from dMRI data)	Inverse variance weighted	1270	-0.0280728	0.00227263	4.71758e-35	0.972318	0.967996	0.976658
DBP	1775.IDP	25325	IDP_dMRI_TBSS_L3_Posterior_thalamic_radiation_L	WM tract diffusivity	Mean L3 in posterior thalamic radiation (left) on FA (fractional anisotropy) skeleton (from dMRI data)	Inverse variance weighted	1270	-0.0279816	0.00231666	1.37368e-33	0.972406	0.968001	0.976832
DBP	1776.IDP	25326	IDP_dMRI_TBSS_L3_Sagittal_stratum_R	WM tract diffusivity	Mean L3 in sagittal stratum (right) on FA (fractional anisotropy) skeleton (from dMRI data)	Inverse variance weighted	1270	-0.0228673	0.00218231	1.0851e-25	0.977392	0.97322	0.981582
DBP	1777.IDP	25327	IDP_dMRI_TBSS_L3_Sagittal_stratum_L	WM tract diffusivity	Mean L3 in sagittal stratum (left) on FA (fractional anisotropy) skeleton (from dMRI data)	Inverse variance weighted	1270	-0.0215747	0.00214686	9.24104e-24	0.978656	0.974547	0.982783
DBP	1778.IDP	25328	IDP_dMRI_TBSS_L3_External_capsule_R	WM tract diffusivity	Mean L3 in external capsule (right) on FA (fractional anisotropy) skeleton (from dMRI data)	Inverse variance weighted	1270	-0.0251567	0.00213342	4.30577e-32	0.975157	0.971088	0.979243
DBP	1779.IDP	25329	IDP_dMRI_TBSS_L3_External_capsule_L	WM tract diffusivity	Mean L3 in external capsule (left) on FA (fractional anisotropy) skeleton (from dMRI data)	Inverse variance weighted	1270	-0.0243887	0.00211083	7.0401e-31	0.975906	0.971877	0.979952
DBP	1780.IDP	25330	IDP_dMRI_TBSS_L3_Cingulum_cingulate_gyrus_R	WM tract diffusivity	Mean L3 in cingulum cingulate gyrus (right) on FA (fractional anisotropy) skeleton (from dMRI data)	Inverse variance weighted	1270	-0.0182577	0.00213501	1.21393e-17	0.981908	0.977808	0.986025
DBP	1781.IDP	25331	IDP_dMRI_TBSS_L3_Cingulum_cingulate_gyrus_L	WM tract diffusivity	Mean L3 in cingulum cingulate gyrus (left) on FA (fractional anisotropy) skeleton (from dMRI data)	Inverse variance weighted	1270	-0.0187483	0.00216951	5.53854e-18	0.981426	0.977262	0.985609
DBP	1784.IDP	25334	IDP_dMRI_TBSS_L3_Fornix_cres+Stria_terminalis_R	WM tract diffusivity	Mean L3 in fornix cres+stria terminalis (right) on FA (fractional anisotropy) skeleton (from dMRI data)	Inverse variance weighted	1270	-0.0101594	0.00192002	1.21444e-07	0.989892	0.986174	0.993624
DBP	1785.IDP	25335	IDP_dMRI_TBSS_L3_Fornix_cres+Stria_terminalis_L	WM tract diffusivity	Mean L3 in fornix cres+stria terminalis (left) on FA (fractional anisotropy) skeleton (from dMRI data)	Inverse variance weighted	1270	-0.0113986	0.00195812	5.84238e-09	0.988666	0.984879	0.992468
DBP	1786.IDP	25336	IDP_dMRI_TBSS_L3_Superior_longitudinal_fasciculus_R	WM tract diffusivity	Mean L3 in superior longitudinal fasciculus (right) on FA (fractional anisotropy) skeleton (from dMRI data)	Inverse variance weighted	1270	-0.0250332	0.00232669	5.36727e-27	0.975278	0.97084	0.979735
DBP	1787.IDP	25337	IDP_dMRI_TBSS_L3_Superior_longitudinal_fasciculus_L	WM tract diffusivity	Mean L3 in superior longitudinal fasciculus (left) on FA (fractional anisotropy) skeleton (from dMRI data)	Inverse variance weighted	1270	-0.0230626	0.00231997	2.76354e-23	0.977201	0.972768	0.981655
DBP	1788.IDP	25338	IDP_dMRI_TBSS_L3_Superior_fronto-occipital_fasciculus_R	WM tract diffusivity	Mean L3 in superior fronto-occipital fasciculus (right) on FA (fractional anisotropy) skeleton (from dMRI data)	Inverse variance weighted	1270	-0.0230048	0.00221367	2.69166e-25	0.977258	0.973027	0.981507
DBP	1789.IDP	25339	IDP_dMRI_TBSS_L3_Superior_fronto-occipital_fasciculus_L	WM tract diffusivity	Mean L3 in superior fronto-occipital fasciculus (left) on FA (fractional anisotropy) skeleton (from dMRI data)	Inverse variance weighted	1270	-0.0253027	0.00223687	1.14898e-29	0.975015	0.970749	0.979299
DBP	1792.IDP	25342	IDP_dMRI_TBSS_L3_Tapetum_R	WM tract diffusivity	Mean L3 in tapetum (right) on FA (fractional anisotropy) skeleton (from dMRI data)	Inverse variance weighted	1270	-0.0180208	0.00197592	7.49853e-20	0.982141	0.978344	0.985952
DBP	1793.IDP	25343	IDP_dMRI_TBSS_L3_Tapetum_L	WM tract diffusivity	Mean L3 in tapetum (left) on FA (fractional anisotropy) skeleton (from dMRI data)	Inverse variance weighted	1270	-0.0140664	0.00199105	1.60849e-12	0.986032	0.982192	0.989888
DBP	1794.IDP	25515	IDP_dMRI_ProbtrackX_MD_ar_l	WM tract diffusivity	Weighted-mean MD (mean diffusivity) in tract left acoustic radiation (from dMRI data)	Inverse variance weighted	1270	-0.012559	0.00202878	6.00021e-10	0.98752	0.983601	0.991454
DBP	1795.IDP	25516	IDP_dMRI_ProbtrackX_MD_ar_r	WM tract diffusivity	Weighted-mean MD (mean diffusivity) in tract right acoustic radiation (from dMRI data)	Inverse variance weighted	1270	-0.0149876	0.00209997	9.53402e-13	0.985124	0.981078	0.989187
DBP	1796.IDP	25517	IDP_dMRI_ProbtrackX_MD_atr_l	WM tract diffusivity	Weighted-mean MD (mean diffusivity) in tract left anterior thalamic radiation (from dMRI data)	Inverse variance weighted	1270	-0.0265527	0.0021766	3.1406e-34	0.973797	0.969651	0.97796
DBP	1797.IDP	25518	IDP_dMRI_ProbtrackX_MD_atr_r	WM tract diffusivity	Weighted-mean MD (mean diffusivity) in tract right anterior thalamic radiation (from dMRI data)	Inverse variance weighted	1270	-0.0248049	0.00219986	1.73028e-29	0.9755	0.971303	0.979715
DBP	1798.IDP	25519	IDP_dMRI_ProbtrackX_MD_cgc_l	WM tract diffusivity	Weighted-mean MD (mean diffusivity) in tract left cingulate gyrus part of cingulum (from dMRI data)	Inverse variance weighted	1270	-0.0188429	0.00220696	1.36631e-17	0.981334	0.977098	0.985588
DBP	1799.IDP	25520	IDP_dMRI_ProbtrackX_MD_cgc_r	WM tract diffusivity	Weighted-mean MD (mean diffusivity) in tract right cingulate gyrus part of cingulum (from dMRI data)	Inverse variance weighted	1270	-0.0177326	0.0021726	3.29703e-16	0.982424	0.978249	0.986616
DBP	1800.IDP	25521	IDP_dMRI_ProbtrackX_MD_cgh_l	WM tract diffusivity	Weighted-mean MD (mean diffusivity) in tract left parahippocampal part of cingulum (from dMRI data)	Inverse variance weighted	1270	-0.0108947	0.00189737	9.35786e-09	0.989164	0.985493	0.99285
DBP	1804.IDP	25525	IDP_dMRI_ProbtrackX_MD_fma	WM tract diffusivity	Weighted-mean MD (mean diffusivity) in tract forceps major (from dMRI data)	Inverse variance weighted	1270	-0.0101771	0.00197074	2.4159e-07	0.989875	0.986058	0.993705
DBP	1805.IDP	25526	IDP_dMRI_ProbtrackX_MD_fmi	WM tract diffusivity	Weighted-mean MD (mean diffusivity) in tract forceps minor (from dMRI data)	Inverse variance weighted	1270	-0.0157428	0.00212452	1.2627e-13	0.98438	0.98029	0.988488
DBP	1806.IDP	25527	IDP_dMRI_ProbtrackX_MD_ifo_l	WM tract diffusivity	Weighted-mean MD (mean diffusivity) in tract left inferior fronto-occipital fasciculus (from dMRI data)	Inverse variance weighted	1270	-0.0245235	0.00224371	8.29556e-28	0.975775	0.971493	0.980075
DBP	1807.IDP	25528	IDP_dMRI_ProbtrackX_MD_ifo_r	WM tract diffusivity	Weighted-mean MD (mean diffusivity) in tract right inferior fronto-occipital fasciculus (from dMRI data)	Inverse variance weighted	1270	-0.0226477	0.00224105	5.20524e-24	0.977607	0.973322	0.98191
DBP	1808.IDP	25529	IDP_dMRI_ProbtrackX_MD_ilf_l	WM tract diffusivity	Weighted-mean MD (mean diffusivity) in tract left inferior longitudinal fasciculus (from dMRI data)	Inverse variance weighted	1270	-0.0236219	0.00222703	2.76744e-26	0.976655	0.972401	0.980927
DBP	1809.IDP	25530	IDP_dMRI_ProbtrackX_MD_ilf_r	WM tract diffusivity	Weighted-mean MD (mean diffusivity) in tract right inferior longitudinal fasciculus (from dMRI data)	Inverse variance weighted	1270	-0.0236237	0.00220753	1.00243e-26	0.976653	0.972437	0.980888
DBP	1813.IDP	25534	IDP_dMRI_ProbtrackX_MD_ptr_l	WM tract diffusivity	Weighted-mean MD (mean diffusivity) in tract left posterior thalamic radiation (from dMRI data)	Inverse variance weighted	1270	-0.0162753	0.0019995	3.96305e-16	0.983856	0.980008	0.98772
DBP	1814.IDP	25535	IDP_dMRI_ProbtrackX_MD_ptr_r	WM tract diffusivity	Weighted-mean MD (mean diffusivity) in tract right posterior thalamic radiation (from dMRI data)	Inverse variance weighted	1270	-0.0163567	0.0020287	7.46427e-16	0.983776	0.979872	0.987696
DBP	1815.IDP	25536	IDP_dMRI_ProbtrackX_MD_slf_l	WM tract diffusivity	Weighted-mean MD (mean diffusivity) in tract left superior longitudinal fasciculus (from dMRI data)	Inverse variance weighted	1270	-0.0251639	0.00239288	7.27786e-26	0.97515	0.970587	0.979734
DBP	1816.IDP	25537	IDP_dMRI_ProbtrackX_MD_slf_r	WM tract diffusivity	Weighted-mean MD (mean diffusivity) in tract right superior longitudinal fasciculus (from dMRI data)	Inverse variance weighted	1270	-0.0220325	0.00232845	3.01238e-21	0.978208	0.973754	0.982683
DBP	1817.IDP	25538	IDP_dMRI_ProbtrackX_MD_str_l	WM tract diffusivity	Weighted-mean MD (mean diffusivity) in tract left superior thalamic radiation (from dMRI data)	Inverse variance weighted	1270	-0.0222889	0.00215667	4.90179e-25	0.977958	0.973833	0.9821
DBP	1818.IDP	25539	IDP_dMRI_ProbtrackX_MD_str_r	WM tract diffusivity	Weighted-mean MD (mean diffusivity) in tract right superior thalamic radiation (from dMRI data)	Inverse variance weighted	1270	-0.0233569	0.00218738	1.29027e-26	0.976914	0.972734	0.981111
DBP	1819.IDP	25540	IDP_dMRI_ProbtrackX_MD_unc_l	WM tract diffusivity	Weighted-mean MD (mean diffusivity) in tract left uncinate fasciculus (from dMRI data)	Inverse variance weighted	1270	-0.0182308	0.00217347	4.94923e-17	0.981934	0.97776	0.986126
DBP	1820.IDP	25541	IDP_dMRI_ProbtrackX_MD_unc_r	WM tract diffusivity	Weighted-mean MD (mean diffusivity) in tract right uncinate fasciculus (from dMRI data)	Inverse variance weighted	1270	-0.0181498	0.00219948	1.55968e-16	0.982014	0.97779	0.986257
DBP	1821.IDP	25569	IDP_dMRI_ProbtrackX_L1_ar_l	WM tract diffusivity	Weighted-mean L1 in tract left acoustic radiation (from dMRI data)	Inverse variance weighted	1270	-0.011166	0.00198576	1.8765e-08	0.988896	0.985055	0.992753
DBP	1822.IDP	25570	IDP_dMRI_ProbtrackX_L1_ar_r	WM tract diffusivity	Weighted-mean L1 in tract right acoustic radiation (from dMRI data)	Inverse variance weighted	1270	-0.0156372	0.00211297	1.35574e-13	0.984484	0.980416	0.98857
DBP	1823.IDP	25571	IDP_dMRI_ProbtrackX_L1_atr_l	WM tract diffusivity	Weighted-mean L1 in tract left anterior thalamic radiation (from dMRI data)	Inverse variance weighted	1270	-0.0221207	0.00214887	7.48833e-25	0.978122	0.974011	0.98225
DBP	1824.IDP	25572	IDP_dMRI_ProbtrackX_L1_atr_r	WM tract diffusivity	Weighted-mean L1 in tract right anterior thalamic radiation (from dMRI data)	Inverse variance weighted	1270	-0.0190979	0.00217891	1.86989e-18	0.981083	0.976902	0.985282
DBP	1827.IDP	25575	IDP_dMRI_ProbtrackX_L1_cgh_l	WM tract diffusivity	Weighted-mean L1 in tract left parahippocampal part of cingulum (from dMRI data)	Inverse variance weighted	1270	-0.0105046	0.00190768	3.66074e-08	0.98955	0.985857	0.993257
DBP	1833.IDP	25581	IDP_dMRI_ProbtrackX_L1_ifo_l	WM tract diffusivity	Weighted-mean L1 in tract left inferior fronto-occipital fasciculus (from dMRI data)	Inverse variance weighted	1270	-0.017254	0.00219403	3.71911e-15	0.982894	0.978676	0.98713
DBP	1834.IDP	25582	IDP_dMRI_ProbtrackX_L1_ifo_r	WM tract diffusivity	Weighted-mean L1 in tract right inferior fronto-occipital fasciculus (from dMRI data)	Inverse variance weighted	1270	-0.0167631	0.00221513	3.80428e-14	0.983377	0.979116	0.987655
DBP	1835.IDP	25583	IDP_dMRI_ProbtrackX_L1_ilf_l	WM tract diffusivity	Weighted-mean L1 in tract left inferior longitudinal fasciculus (from dMRI data)	Inverse variance weighted	1270	-0.0206747	0.00218214	2.68052e-21	0.979538	0.975357	0.983736
DBP	1836.IDP	25584	IDP_dMRI_ProbtrackX_L1_ilf_r	WM tract diffusivity	Weighted-mean L1 in tract right inferior longitudinal fasciculus (from dMRI data)	Inverse variance weighted	1270	-0.021096	0.00220882	1.28711e-21	0.979125	0.974895	0.983373
DBP	1840.IDP	25588	IDP_dMRI_ProbtrackX_L1_ptr_l	WM tract diffusivity	Weighted-mean L1 in tract left posterior thalamic radiation (from dMRI data)	Inverse variance weighted	1270	-0.0108762	0.00199836	5.25121e-08	0.989183	0.985316	0.993065
DBP	1841.IDP	25589	IDP_dMRI_ProbtrackX_L1_ptr_r	WM tract diffusivity	Weighted-mean L1 in tract right posterior thalamic radiation (from dMRI data)	Inverse variance weighted	1270	-0.0104851	0.00195606	8.30715e-08	0.98957	0.985783	0.993371
DBP	1842.IDP	25590	IDP_dMRI_ProbtrackX_L1_slf_l	WM tract diffusivity	Weighted-mean L1 in tract left superior longitudinal fasciculus (from dMRI data)	Inverse variance weighted	1270	-0.0253736	0.00228182	1.00396e-28	0.974946	0.970595	0.979316
DBP	1843.IDP	25591	IDP_dMRI_ProbtrackX_L1_slf_r	WM tract diffusivity	Weighted-mean L1 in tract right superior longitudinal fasciculus (from dMRI data)	Inverse variance weighted	1270	-0.0202608	0.00224999	2.15997e-19	0.979943	0.975631	0.984274
DBP	1844.IDP	25592	IDP_dMRI_ProbtrackX_L1_str_l	WM tract diffusivity	Weighted-mean L1 in tract left superior thalamic radiation (from dMRI data)	Inverse variance weighted	1270	-0.0168075	0.00216159	7.51327e-15	0.983333	0.979176	0.987508
DBP	1845.IDP	25593	IDP_dMRI_ProbtrackX_L1_str_r	WM tract diffusivity	Weighted-mean L1 in tract right superior thalamic radiation (from dMRI data)	Inverse variance weighted	1270	-0.0158999	0.00221189	6.55631e-13	0.984226	0.979968	0.988502
DBP	1846.IDP	25594	IDP_dMRI_ProbtrackX_L1_unc_l	WM tract diffusivity	Weighted-mean L1 in tract left uncinate fasciculus (from dMRI data)	Inverse variance weighted	1270	-0.0188655	0.00215858	2.3359e-18	0.981311	0.977168	0.985472
DBP	1847.IDP	25595	IDP_dMRI_ProbtrackX_L1_unc_r	WM tract diffusivity	Weighted-mean L1 in tract right uncinate fasciculus (from dMRI data)	Inverse variance weighted	1270	-0.0153985	0.00212956	4.8007e-13	0.984719	0.980618	0.988838
DBP	1848.IDP	25596	IDP_dMRI_ProbtrackX_L2_ar_l	WM tract diffusivity	Weighted-mean L2 in tract left acoustic radiation (from dMRI data)	Inverse variance weighted	1270	-0.0108833	0.00198084	3.92341e-08	0.989176	0.985343	0.993024
DBP	1849.IDP	25597	IDP_dMRI_ProbtrackX_L2_ar_r	WM tract diffusivity	Weighted-mean L2 in tract right acoustic radiation (from dMRI data)	Inverse variance weighted	1270	-0.0110896	0.00203732	5.23217e-08	0.988972	0.98503	0.992929
DBP	1850.IDP	25598	IDP_dMRI_ProbtrackX_L2_atr_l	WM tract diffusivity	Weighted-mean L2 in tract left anterior thalamic radiation (from dMRI data)	Inverse variance weighted	1270	-0.0274513	0.00218393	3.10028e-36	0.972922	0.968766	0.977096
DBP	1851.IDP	25599	IDP_dMRI_ProbtrackX_L2_atr_r	WM tract diffusivity	Weighted-mean L2 in tract right anterior thalamic radiation (from dMRI data)	Inverse variance weighted	1270	-0.0261669	0.00217906	3.21326e-33	0.974172	0.970021	0.978342
DBP	1852.IDP	25600	IDP_dMRI_ProbtrackX_L2_cgc_l	WM tract diffusivity	Weighted-mean L2 in tract left cingulate gyrus part of cingulum (from dMRI data)	Inverse variance weighted	1270	-0.0127515	0.002076	8.13112e-10	0.987329	0.98332	0.991355
DBP	1853.IDP	25601	IDP_dMRI_ProbtrackX_L2_cgc_r	WM tract diffusivity	Weighted-mean L2 in tract right cingulate gyrus part of cingulum (from dMRI data)	Inverse variance weighted	1270	-0.0132146	0.00209026	2.58207e-10	0.986872	0.982837	0.990924
DBP	1854.IDP	25602	IDP_dMRI_ProbtrackX_L2_cgh_l	WM tract diffusivity	Weighted-mean L2 in tract left parahippocampal part of cingulum (from dMRI data)	Inverse variance weighted	1270	-0.00977323	0.00189657	2.56219e-07	0.990274	0.9866	0.993962
DBP	1856.IDP	25604	IDP_dMRI_ProbtrackX_L2_cst_l	WM tract diffusivity	Weighted-mean L2 in tract left corticospinal tract (from dMRI data)	Inverse variance weighted	1270	-0.0112379	0.00208752	7.30958e-08	0.988825	0.984787	0.992879
DBP	1857.IDP	25605	IDP_dMRI_ProbtrackX_L2_cst_r	WM tract diffusivity	Weighted-mean L2 in tract right corticospinal tract (from dMRI data)	Inverse variance weighted	1270	-0.0129846	0.00209896	6.16398e-10	0.987099	0.983047	0.991169
DBP	1858.IDP	25606	IDP_dMRI_ProbtrackX_L2_fma	WM tract diffusivity	Weighted-mean L2 in tract forceps major (from dMRI data)	Inverse variance weighted	1270	-0.0115866	0.00200511	7.53553e-09	0.98848	0.984603	0.992373
DBP	1859.IDP	25607	IDP_dMRI_ProbtrackX_L2_fmi	WM tract diffusivity	Weighted-mean L2 in tract forceps minor (from dMRI data)	Inverse variance weighted	1270	-0.0191657	0.00220106	3.10777e-18	0.981017	0.976794	0.985258
DBP	1860.IDP	25608	IDP_dMRI_ProbtrackX_L2_ifo_l	WM tract diffusivity	Weighted-mean L2 in tract left inferior fronto-occipital fasciculus (from dMRI data)	Inverse variance weighted	1270	-0.0255086	0.00217239	7.74955e-32	0.974814	0.970672	0.978974
DBP	1861.IDP	25609	IDP_dMRI_ProbtrackX_L2_ifo_r	WM tract diffusivity	Weighted-mean L2 in tract right inferior fronto-occipital fasciculus (from dMRI data)	Inverse variance weighted	1270	-0.0232192	0.00219175	3.18026e-26	0.977048	0.97286	0.981255
DBP	1862.IDP	25610	IDP_dMRI_ProbtrackX_L2_ilf_l	WM tract diffusivity	Weighted-mean L2 in tract left inferior longitudinal fasciculus (from dMRI data)	Inverse variance weighted	1270	-0.0224511	0.0021652	3.42959e-25	0.977799	0.973658	0.981957
DBP	1863.IDP	25611	IDP_dMRI_ProbtrackX_L2_ilf_r	WM tract diffusivity	Weighted-mean L2 in tract right inferior longitudinal fasciculus (from dMRI data)	Inverse variance weighted	1270	-0.022059	0.00214953	1.04244e-24	0.978183	0.97407	0.982312
DBP	1867.IDP	25615	IDP_dMRI_ProbtrackX_L2_ptr_l	WM tract diffusivity	Weighted-mean L2 in tract left posterior thalamic radiation (from dMRI data)	Inverse variance weighted	1270	-0.0173108	0.00198491	2.75217e-18	0.982838	0.979022	0.986669
DBP	1868.IDP	25616	IDP_dMRI_ProbtrackX_L2_ptr_r	WM tract diffusivity	Weighted-mean L2 in tract right posterior thalamic radiation (from dMRI data)	Inverse variance weighted	1270	-0.0168468	0.00204605	1.81279e-16	0.983294	0.979359	0.987245
DBP	1869.IDP	25617	IDP_dMRI_ProbtrackX_L2_slf_l	WM tract diffusivity	Weighted-mean L2 in tract left superior longitudinal fasciculus (from dMRI data)	Inverse variance weighted	1270	-0.0221164	0.00238034	1.52434e-20	0.978126	0.973574	0.9827
DBP	1870.IDP	25618	IDP_dMRI_ProbtrackX_L2_slf_r	WM tract diffusivity	Weighted-mean L2 in tract right superior longitudinal fasciculus (from dMRI data)	Inverse variance weighted	1270	-0.0205343	0.00231776	8.03586e-19	0.979675	0.975235	0.984136
DBP	1871.IDP	25619	IDP_dMRI_ProbtrackX_L2_str_l	WM tract diffusivity	Weighted-mean L2 in tract left superior thalamic radiation (from dMRI data)	Inverse variance weighted	1270	-0.0213467	0.0021808	1.26175e-22	0.97888	0.974704	0.983073
DBP	1872.IDP	25620	IDP_dMRI_ProbtrackX_L2_str_r	WM tract diffusivity	Weighted-mean L2 in tract right superior thalamic radiation (from dMRI data)	Inverse variance weighted	1270	-0.0240386	0.00216283	1.06777e-28	0.976248	0.972118	0.980395
DBP	1873.IDP	25621	IDP_dMRI_ProbtrackX_L2_unc_l	WM tract diffusivity	Weighted-mean L2 in tract left uncinate fasciculus (from dMRI data)	Inverse variance weighted	1270	-0.0176247	0.00216421	3.83349e-16	0.98253	0.978371	0.986706
DBP	1874.IDP	25622	IDP_dMRI_ProbtrackX_L2_unc_r	WM tract diffusivity	Weighted-mean L2 in tract right uncinate fasciculus (from dMRI data)	Inverse variance weighted	1270	-0.0189876	0.00222558	1.44426e-17	0.981192	0.976921	0.985481
DBP	1875.IDP	25623	IDP_dMRI_ProbtrackX_L3_ar_l	WM tract diffusivity	Weighted-mean L3 in tract left acoustic radiation (from dMRI data)	Inverse variance weighted	1270	-0.0122457	0.00202894	1.58466e-09	0.987829	0.983908	0.991765
DBP	1876.IDP	25624	IDP_dMRI_ProbtrackX_L3_ar_r	WM tract diffusivity	Weighted-mean L3 in tract right acoustic radiation (from dMRI data)	Inverse variance weighted	1270	-0.0139942	0.00204883	8.46974e-12	0.986103	0.982151	0.990071
DBP	1877.IDP	25625	IDP_dMRI_ProbtrackX_L3_atr_l	WM tract diffusivity	Weighted-mean L3 in tract left anterior thalamic radiation (from dMRI data)	Inverse variance weighted	1270	-0.0257874	0.00215317	4.71893e-33	0.974542	0.970438	0.978664
DBP	1878.IDP	25626	IDP_dMRI_ProbtrackX_L3_atr_r	WM tract diffusivity	Weighted-mean L3 in tract right anterior thalamic radiation (from dMRI data)	Inverse variance weighted	1270	-0.0251219	0.00218781	1.61217e-30	0.975191	0.971018	0.979382
DBP	1879.IDP	25627	IDP_dMRI_ProbtrackX_L3_cgc_l	WM tract diffusivity	Weighted-mean L3 in tract left cingulate gyrus part of cingulum (from dMRI data)	Inverse variance weighted	1270	-0.0158807	0.00207925	2.21069e-14	0.984245	0.980242	0.988264
DBP	1880.IDP	25628	IDP_dMRI_ProbtrackX_L3_cgc_r	WM tract diffusivity	Weighted-mean L3 in tract right cingulate gyrus part of cingulum (from dMRI data)	Inverse variance weighted	1270	-0.0152255	0.00210377	4.57869e-13	0.98489	0.980837	0.988959
DBP	1881.IDP	25629	IDP_dMRI_ProbtrackX_L3_cgh_l	WM tract diffusivity	Weighted-mean L3 in tract left parahippocampal part of cingulum (from dMRI data)	Inverse variance weighted	1270	-0.0108973	0.00187808	6.53924e-09	0.989162	0.985527	0.99281
DBP	1883.IDP	25631	IDP_dMRI_ProbtrackX_L3_cst_l	WM tract diffusivity	Weighted-mean L3 in tract left corticospinal tract (from dMRI data)	Inverse variance weighted	1270	-0.0100868	0.00206591	1.04758e-06	0.989964	0.985963	0.993981
DBP	1884.IDP	25632	IDP_dMRI_ProbtrackX_L3_cst_r	WM tract diffusivity	Weighted-mean L3 in tract right corticospinal tract (from dMRI data)	Inverse variance weighted	1270	-0.0122327	0.00205049	2.43525e-09	0.987842	0.98388	0.99182
DBP	1885.IDP	25633	IDP_dMRI_ProbtrackX_L3_fma	WM tract diffusivity	Weighted-mean L3 in tract forceps major (from dMRI data)	Inverse variance weighted	1270	-0.0124727	0.00199404	3.97516e-10	0.987605	0.983752	0.991472
DBP	1886.IDP	25634	IDP_dMRI_ProbtrackX_L3_fmi	WM tract diffusivity	Weighted-mean L3 in tract forceps minor (from dMRI data)	Inverse variance weighted	1270	-0.0164425	0.00213872	1.49428e-14	0.983692	0.979577	0.987824
DBP	1887.IDP	25635	IDP_dMRI_ProbtrackX_L3_ifo_l	WM tract diffusivity	Weighted-mean L3 in tract left inferior fronto-occipital fasciculus (from dMRI data)	Inverse variance weighted	1270	-0.0244422	0.0022067	1.6339e-28	0.975854	0.971643	0.980084
DBP	1888.IDP	25636	IDP_dMRI_ProbtrackX_L3_ifo_r	WM tract diffusivity	Weighted-mean L3 in tract right inferior fronto-occipital fasciculus (from dMRI data)	Inverse variance weighted	1270	-0.0228347	0.00221031	5.1025e-25	0.977424	0.973199	0.981668
DBP	1889.IDP	25637	IDP_dMRI_ProbtrackX_L3_ilf_l	WM tract diffusivity	Weighted-mean L3 in tract left inferior longitudinal fasciculus (from dMRI data)	Inverse variance weighted	1270	-0.0230908	0.00221081	1.55278e-25	0.977174	0.972949	0.981417
DBP	1890.IDP	25638	IDP_dMRI_ProbtrackX_L3_ilf_r	WM tract diffusivity	Weighted-mean L3 in tract right inferior longitudinal fasciculus (from dMRI data)	Inverse variance weighted	1270	-0.0232537	0.0022018	4.50706e-26	0.977015	0.972807	0.98124
DBP	1894.IDP	25642	IDP_dMRI_ProbtrackX_L3_ptr_l	WM tract diffusivity	Weighted-mean L3 in tract left posterior thalamic radiation (from dMRI data)	Inverse variance weighted	1270	-0.0178595	0.00200532	5.28781e-19	0.982299	0.978446	0.986167
DBP	1895.IDP	25643	IDP_dMRI_ProbtrackX_L3_ptr_r	WM tract diffusivity	Weighted-mean L3 in tract right posterior thalamic radiation (from dMRI data)	Inverse variance weighted	1270	-0.0188164	0.00208526	1.82184e-19	0.98136	0.977357	0.985379
DBP	1896.IDP	25644	IDP_dMRI_ProbtrackX_L3_slf_l	WM tract diffusivity	Weighted-mean L3 in tract left superior longitudinal fasciculus (from dMRI data)	Inverse variance weighted	1270	-0.0235486	0.00234041	8.15298e-24	0.976726	0.972256	0.981217
DBP	1897.IDP	25645	IDP_dMRI_ProbtrackX_L3_slf_r	WM tract diffusivity	Weighted-mean L3 in tract right superior longitudinal fasciculus (from dMRI data)	Inverse variance weighted	1270	-0.0213595	0.00229159	1.15479e-20	0.978867	0.97448	0.983274
DBP	1898.IDP	25646	IDP_dMRI_ProbtrackX_L3_str_l	WM tract diffusivity	Weighted-mean L3 in tract left superior thalamic radiation (from dMRI data)	Inverse variance weighted	1270	-0.0207969	0.00215131	4.16023e-22	0.979418	0.975297	0.983556
DBP	1899.IDP	25647	IDP_dMRI_ProbtrackX_L3_str_r	WM tract diffusivity	Weighted-mean L3 in tract right superior thalamic radiation (from dMRI data)	Inverse variance weighted	1270	-0.0213109	0.00216121	6.16618e-23	0.978915	0.974777	0.98307
DBP	1900.IDP	25648	IDP_dMRI_ProbtrackX_L3_unc_l	WM tract diffusivity	Weighted-mean L3 in tract left uncinate fasciculus (from dMRI data)	Inverse variance weighted	1270	-0.013859	0.00210162	4.26886e-11	0.986237	0.982182	0.990307
DBP	1901.IDP	25649	IDP_dMRI_ProbtrackX_L3_unc_r	WM tract diffusivity	Weighted-mean L3 in tract right uncinate fasciculus (from dMRI data)	Inverse variance weighted	1270	-0.0156445	0.00214634	3.12469e-13	0.984477	0.980344	0.988628
DBP	1452.IDP	25056	IDP_dMRI_TBSS_FA_Middle_cerebellar_peduncle	WM tract FA	Mean FA (fractional anisotropy) in middle cerebellar peduncle on FA skeleton (from dMRI data)	Inverse variance weighted	1270	0.0140589	0.00210172	2.24367e-11	1.01416	1.00999	1.01834
DBP	1454.IDP	25058	IDP_dMRI_TBSS_FA_Genu_of_corpus_callosum	WM tract FA	Mean FA (fractional anisotropy) in genu of corpus callosum on FA skeleton (from dMRI data)	Inverse variance weighted	1270	0.0151185	0.00224918	1.79492e-11	1.01523	1.01077	1.01972
DBP	1455.IDP	25059	IDP_dMRI_TBSS_FA_Body_of_corpus_callosum	WM tract FA	Mean FA (fractional anisotropy) in body of corpus callosum on FA skeleton (from dMRI data)	Inverse variance weighted	1270	0.0180889	0.00219398	1.65432e-16	1.01825	1.01388	1.02264
DBP	1456.IDP	25060	IDP_dMRI_TBSS_FA_Splenium_of_corpus_callosum	WM tract FA	Mean FA (fractional anisotropy) in splenium of corpus callosum on FA skeleton (from dMRI data)	Inverse variance weighted	1270	0.0126989	0.00219604	7.35321e-09	1.01278	1.00843	1.01715
DBP	1458.IDP	25062	IDP_dMRI_TBSS_FA_Corticospinal_tract_R	WM tract FA	Mean FA (fractional anisotropy) in corticospinal tract (right) on FA skeleton (from dMRI data)	Inverse variance weighted	1270	0.011214	0.00203521	3.58829e-08	1.01128	1.00725	1.01532
DBP	1459.IDP	25063	IDP_dMRI_TBSS_FA_Corticospinal_tract_L	WM tract FA	Mean FA (fractional anisotropy) in corticospinal tract (left) on FA skeleton (from dMRI data)	Inverse variance weighted	1270	0.0117127	0.00196669	2.59184e-09	1.01178	1.00789	1.01569
DBP	1460.IDP	25064	IDP_dMRI_TBSS_FA_Medial_lemniscus_R	WM tract FA	Mean FA (fractional anisotropy) in medial lemniscus (right) on FA skeleton (from dMRI data)	Inverse variance weighted	1270	0.0111367	0.00200806	2.9229e-08	1.0112	1.00723	1.01519
DBP	1461.IDP	25065	IDP_dMRI_TBSS_FA_Medial_lemniscus_L	WM tract FA	Mean FA (fractional anisotropy) in medial lemniscus (left) on FA skeleton (from dMRI data)	Inverse variance weighted	1270	0.0101266	0.00196331	2.49742e-07	1.01018	1.0063	1.01407
DBP	1462.IDP	25066	IDP_dMRI_TBSS_FA_Inferior_cerebellar_peduncle_R	WM tract FA	Mean FA (fractional anisotropy) in inferior cerebellar peduncle (right) on FA skeleton (from dMRI data)	Inverse variance weighted	1270	0.0152885	0.0020963	3.02917e-13	1.01541	1.01124	1.01959
DBP	1463.IDP	25067	IDP_dMRI_TBSS_FA_Inferior_cerebellar_peduncle_L	WM tract FA	Mean FA (fractional anisotropy) in inferior cerebellar peduncle (left) on FA skeleton (from dMRI data)	Inverse variance weighted	1270	0.01929	0.0021211	9.51616e-20	1.01948	1.01525	1.02372
DBP	1466.IDP	25070	IDP_dMRI_TBSS_FA_Cerebral_peduncle_R	WM tract FA	Mean FA (fractional anisotropy) in cerebral peduncle (right) on FA skeleton (from dMRI data)	Inverse variance weighted	1270	0.021309	0.00221228	5.84941e-22	1.02154	1.01712	1.02598
DBP	1467.IDP	25071	IDP_dMRI_TBSS_FA_Cerebral_peduncle_L	WM tract FA	Mean FA (fractional anisotropy) in cerebral peduncle (left) on FA skeleton (from dMRI data)	Inverse variance weighted	1270	0.0219058	0.00213428	1.02638e-24	1.02215	1.01788	1.02643
DBP	1468.IDP	25072	IDP_dMRI_TBSS_FA_Anterior_limb_of_internal_capsule_R	WM tract FA	Mean FA (fractional anisotropy) in anterior limb of internal capsule (right) on FA skeleton (from dMRI data)	Inverse variance weighted	1270	0.026157	0.00220708	2.11589e-32	1.0265	1.02207	1.03095
DBP	1469.IDP	25073	IDP_dMRI_TBSS_FA_Anterior_limb_of_internal_capsule_L	WM tract FA	Mean FA (fractional anisotropy) in anterior limb of internal capsule (left) on FA skeleton (from dMRI data)	Inverse variance weighted	1270	0.0227849	0.00219224	2.65547e-25	1.02305	1.01866	1.02745
DBP	1470.IDP	25074	IDP_dMRI_TBSS_FA_Posterior_limb_of_internal_capsule_R	WM tract FA	Mean FA (fractional anisotropy) in posterior limb of internal capsule (right) on FA skeleton (from dMRI data)	Inverse variance weighted	1270	0.0120701	0.00211108	1.0809e-08	1.01214	1.00796	1.01634
DBP	1472.IDP	25076	IDP_dMRI_TBSS_FA_Retrolenticular_part_of_internal_capsule_R	WM tract FA	Mean FA (fractional anisotropy) in retrolenticular part of internal capsule (right) on FA skeleton (from dMRI data)	Inverse variance weighted	1270	0.021851	0.0020577	2.428e-26	1.02209	1.01798	1.02622
DBP	1473.IDP	25077	IDP_dMRI_TBSS_FA_Retrolenticular_part_of_internal_capsule_L	WM tract FA	Mean FA (fractional anisotropy) in retrolenticular part of internal capsule (left) on FA skeleton (from dMRI data)	Inverse variance weighted	1270	0.0179307	0.00199114	2.15113e-19	1.01809	1.01413	1.02207
DBP	1474.IDP	25078	IDP_dMRI_TBSS_FA_Anterior_corona_radiata_R	WM tract FA	Mean FA (fractional anisotropy) in anterior corona radiata (right) on FA skeleton (from dMRI data)	Inverse variance weighted	1270	0.0209403	0.00227015	2.85675e-20	1.02116	1.01663	1.02571
DBP	1475.IDP	25079	IDP_dMRI_TBSS_FA_Anterior_corona_radiata_L	WM tract FA	Mean FA (fractional anisotropy) in anterior corona radiata (left) on FA skeleton (from dMRI data)	Inverse variance weighted	1270	0.022618	0.00230139	8.53316e-23	1.02288	1.01827	1.0275
DBP	1476.IDP	25080	IDP_dMRI_TBSS_FA_Superior_corona_radiata_R	WM tract FA	Mean FA (fractional anisotropy) in superior corona radiata (right) on FA skeleton (from dMRI data)	Inverse variance weighted	1270	0.0119601	0.00211086	1.46179e-08	1.01203	1.00785	1.01623
DBP	1477.IDP	25081	IDP_dMRI_TBSS_FA_Superior_corona_radiata_L	WM tract FA	Mean FA (fractional anisotropy) in superior corona radiata (left) on FA skeleton (from dMRI data)	Inverse variance weighted	1270	0.0166122	0.00214957	1.09106e-14	1.01675	1.01248	1.02104
DBP	1478.IDP	25082	IDP_dMRI_TBSS_FA_Posterior_corona_radiata_R	WM tract FA	Mean FA (fractional anisotropy) in posterior corona radiata (right) on FA skeleton (from dMRI data)	Inverse variance weighted	1270	0.0174127	0.00214841	5.27779e-16	1.01757	1.01329	1.02186
DBP	1479.IDP	25083	IDP_dMRI_TBSS_FA_Posterior_corona_radiata_L	WM tract FA	Mean FA (fractional anisotropy) in posterior corona radiata (left) on FA skeleton (from dMRI data)	Inverse variance weighted	1270	0.0170006	0.00216267	3.81234e-15	1.01715	1.01284	1.02147
DBP	1480.IDP	25084	IDP_dMRI_TBSS_FA_Posterior_thalamic_radiation_R	WM tract FA	Mean FA (fractional anisotropy) in posterior thalamic radiation (right) on FA skeleton (from dMRI data)	Inverse variance weighted	1270	0.023524	0.00214976	7.2082e-28	1.0238	1.0195	1.02813
DBP	1481.IDP	25085	IDP_dMRI_TBSS_FA_Posterior_thalamic_radiation_L	WM tract FA	Mean FA (fractional anisotropy) in posterior thalamic radiation (left) on FA skeleton (from dMRI data)	Inverse variance weighted	1270	0.0243382	0.00214924	9.96933e-30	1.02464	1.02033	1.02896
DBP	1482.IDP	25086	IDP_dMRI_TBSS_FA_Sagittal_stratum_R	WM tract FA	Mean FA (fractional anisotropy) in sagittal stratum (right) on FA skeleton (from dMRI data)	Inverse variance weighted	1270	0.0157396	0.00204525	1.4078e-14	1.01586	1.0118	1.01994
DBP	1483.IDP	25087	IDP_dMRI_TBSS_FA_Sagittal_stratum_L	WM tract FA	Mean FA (fractional anisotropy) in sagittal stratum (left) on FA skeleton (from dMRI data)	Inverse variance weighted	1270	0.0152867	0.00201523	3.3101e-14	1.0154	1.0114	1.01942
DBP	1484.IDP	25088	IDP_dMRI_TBSS_FA_External_capsule_R	WM tract FA	Mean FA (fractional anisotropy) in external capsule (right) on FA skeleton (from dMRI data)	Inverse variance weighted	1270	0.0129691	0.00203271	1.76832e-10	1.01305	1.00903	1.0171
DBP	1485.IDP	25089	IDP_dMRI_TBSS_FA_External_capsule_L	WM tract FA	Mean FA (fractional anisotropy) in external capsule (left) on FA skeleton (from dMRI data)	Inverse variance weighted	1270	0.0139751	0.00197619	1.53014e-12	1.01407	1.01015	1.01801
DBP	1486.IDP	25090	IDP_dMRI_TBSS_FA_Cingulum_cingulate_gyrus_R	WM tract FA	Mean FA (fractional anisotropy) in cingulum cingulate gyrus (right) on FA skeleton (from dMRI data)	Inverse variance weighted	1270	0.0104615	0.00204254	3.02607e-07	1.01052	1.00648	1.01457
DBP	1492.IDP	25096	IDP_dMRI_TBSS_FA_Superior_longitudinal_fasciculus_R	WM tract FA	Mean FA (fractional anisotropy) in superior longitudinal fasciculus (right) on FA skeleton (from dMRI data)	Inverse variance weighted	1270	0.0143718	0.0021537	2.50486e-11	1.01448	1.0102	1.01877
DBP	1494.IDP	25098	IDP_dMRI_TBSS_FA_Superior_fronto-occipital_fasciculus_R	WM tract FA	Mean FA (fractional anisotropy) in superior fronto-occipital fasciculus (right) on FA skeleton (from dMRI data)	Inverse variance weighted	1270	0.0188887	0.00206376	5.56118e-20	1.01907	1.01495	1.0232
DBP	1495.IDP	25099	IDP_dMRI_TBSS_FA_Superior_fronto-occipital_fasciculus_L	WM tract FA	Mean FA (fractional anisotropy) in superior fronto-occipital fasciculus (left) on FA skeleton (from dMRI data)	Inverse variance weighted	1270	0.0185348	0.00211181	1.68269e-18	1.01871	1.0145	1.02293
DBP	1498.IDP	25102	IDP_dMRI_TBSS_FA_Tapetum_R	WM tract FA	Mean FA (fractional anisotropy) in tapetum (right) on FA skeleton (from dMRI data)	Inverse variance weighted	1270	0.0142298	0.00200922	1.41819e-12	1.01433	1.01034	1.01833
DBP	1499.IDP	25103	IDP_dMRI_TBSS_FA_Tapetum_L	WM tract FA	Mean FA (fractional anisotropy) in tapetum (left) on FA skeleton (from dMRI data)	Inverse variance weighted	1270	0.0135836	0.00201975	1.7514e-11	1.01368	1.00967	1.0177
DBP	1500.IDP	25488	IDP_dMRI_ProbtrackX_FA_ar_l	WM tract FA	Weighted-mean FA (fractional anisotropy) in tract left acoustic radiation (from dMRI data)	Inverse variance weighted	1270	0.00952115	0.0019284	7.92012e-07	1.00957	1.00576	1.01339
DBP	1502.IDP	25490	IDP_dMRI_ProbtrackX_FA_atr_l	WM tract FA	Weighted-mean FA (fractional anisotropy) in tract left anterior thalamic radiation (from dMRI data)	Inverse variance weighted	1270	0.0231339	0.00212571	1.39066e-27	1.0234	1.01915	1.02768
DBP	1503.IDP	25491	IDP_dMRI_ProbtrackX_FA_atr_r	WM tract FA	Weighted-mean FA (fractional anisotropy) in tract right anterior thalamic radiation (from dMRI data)	Inverse variance weighted	1270	0.0229461	0.00214137	8.59642e-27	1.02321	1.01893	1.02751
DBP	1508.IDP	25496	IDP_dMRI_ProbtrackX_FA_cst_l	WM tract FA	Weighted-mean FA (fractional anisotropy) in tract left corticospinal tract (from dMRI data)	Inverse variance weighted	1270	0.0117407	0.00211332	2.76705e-08	1.01181	1.00763	1.01601
DBP	1509.IDP	25497	IDP_dMRI_ProbtrackX_FA_cst_r	WM tract FA	Weighted-mean FA (fractional anisotropy) in tract right corticospinal tract (from dMRI data)	Inverse variance weighted	1270	0.0136413	0.00213454	1.65088e-10	1.01373	1.0095	1.01798
DBP	1510.IDP	25498	IDP_dMRI_ProbtrackX_FA_fma	WM tract FA	Weighted-mean FA (fractional anisotropy) in tract forceps major (from dMRI data)	Inverse variance weighted	1270	0.0151577	0.00204304	1.17821e-13	1.01527	1.01122	1.01935
DBP	1511.IDP	25499	IDP_dMRI_ProbtrackX_FA_fmi	WM tract FA	Weighted-mean FA (fractional anisotropy) in tract forceps minor (from dMRI data)	Inverse variance weighted	1270	0.0176748	0.0022338	2.52395e-15	1.01783	1.01339	1.0223
DBP	1512.IDP	25500	IDP_dMRI_ProbtrackX_FA_ifo_l	WM tract FA	Weighted-mean FA (fractional anisotropy) in tract left inferior fronto-occipital fasciculus (from dMRI data)	Inverse variance weighted	1270	0.0223591	0.00213277	1.0279e-25	1.02261	1.01835	1.02689
DBP	1513.IDP	25501	IDP_dMRI_ProbtrackX_FA_ifo_r	WM tract FA	Weighted-mean FA (fractional anisotropy) in tract right inferior fronto-occipital fasciculus (from dMRI data)	Inverse variance weighted	1270	0.0211149	0.00215889	1.3662e-22	1.02134	1.01703	1.02567
DBP	1514.IDP	25502	IDP_dMRI_ProbtrackX_FA_ilf_l	WM tract FA	Weighted-mean FA (fractional anisotropy) in tract left inferior longitudinal fasciculus (from dMRI data)	Inverse variance weighted	1270	0.0205412	0.00214949	1.22004e-21	1.02075	1.01646	1.02506
DBP	1515.IDP	25503	IDP_dMRI_ProbtrackX_FA_ilf_r	WM tract FA	Weighted-mean FA (fractional anisotropy) in tract right inferior longitudinal fasciculus (from dMRI data)	Inverse variance weighted	1270	0.0204274	0.00214584	1.73948e-21	1.02064	1.01635	1.02494
DBP	1519.IDP	25507	IDP_dMRI_ProbtrackX_FA_ptr_l	WM tract FA	Weighted-mean FA (fractional anisotropy) in tract left posterior thalamic radiation (from dMRI data)	Inverse variance weighted	1270	0.0219902	0.00211585	2.66632e-25	1.02223	1.018	1.02648
DBP	1520.IDP	25508	IDP_dMRI_ProbtrackX_FA_ptr_r	WM tract FA	Weighted-mean FA (fractional anisotropy) in tract right posterior thalamic radiation (from dMRI data)	Inverse variance weighted	1270	0.0230052	0.00219135	8.80568e-26	1.02327	1.01889	1.02768
DBP	1521.IDP	25509	IDP_dMRI_ProbtrackX_FA_slf_l	WM tract FA	Weighted-mean FA (fractional anisotropy) in tract left superior longitudinal fasciculus (from dMRI data)	Inverse variance weighted	1270	0.0175337	0.00225126	6.78614e-15	1.01769	1.01321	1.02219
DBP	1522.IDP	25510	IDP_dMRI_ProbtrackX_FA_slf_r	WM tract FA	Weighted-mean FA (fractional anisotropy) in tract right superior longitudinal fasciculus (from dMRI data)	Inverse variance weighted	1270	0.0184507	0.00222102	9.79044e-17	1.01862	1.0142	1.02307
DBP	1523.IDP	25511	IDP_dMRI_ProbtrackX_FA_str_l	WM tract FA	Weighted-mean FA (fractional anisotropy) in tract left superior thalamic radiation (from dMRI data)	Inverse variance weighted	1270	0.0148601	0.00220175	1.48627e-11	1.01497	1.0106	1.01936
DBP	1524.IDP	25512	IDP_dMRI_ProbtrackX_FA_str_r	WM tract FA	Weighted-mean FA (fractional anisotropy) in tract right superior thalamic radiation (from dMRI data)	Inverse variance weighted	1270	0.016569	0.00219165	4.02924e-14	1.01671	1.01235	1.02108
DBP	1526.IDP	25514	IDP_dMRI_ProbtrackX_FA_unc_r	WM tract FA	Weighted-mean FA (fractional anisotropy) in tract right uncinate fasciculus (from dMRI data)	Inverse variance weighted	1270	0.0116965	0.00209502	2.3641e-08	1.01177	1.00762	1.01593
DBP	1904.IDP	25346	IDP_dMRI_TBSS_ICVF_Genu_of_corpus_callosum	WM tract ICVF	Mean ICVF (intra-cellular volume fraction) in genu of corpus callosum on FA (fractional anisotropy) skeleton (from dMRI data)	Inverse variance weighted	1270	0.0132019	0.00232303	1.32312e-08	1.01329	1.00869	1.01791
DBP	1905.IDP	25347	IDP_dMRI_TBSS_ICVF_Body_of_corpus_callosum	WM tract ICVF	Mean ICVF (intra-cellular volume fraction) in body of corpus callosum on FA (fractional anisotropy) skeleton (from dMRI data)	Inverse variance weighted	1270	0.0174897	0.00236376	1.37121e-13	1.01764	1.01294	1.02237
DBP	1906.IDP	25348	IDP_dMRI_TBSS_ICVF_Splenium_of_corpus_callosum	WM tract ICVF	Mean ICVF (intra-cellular volume fraction) in splenium of corpus callosum on FA (fractional anisotropy) skeleton (from dMRI data)	Inverse variance weighted	1270	0.0111913	0.00221631	4.42962e-07	1.01125	1.00687	1.01566
DBP	1918.IDP	25360	IDP_dMRI_TBSS_ICVF_Anterior_limb_of_internal_capsule_R	WM tract ICVF	Mean ICVF (intra-cellular volume fraction) in anterior limb of internal capsule (right) on FA (fractional anisotropy) skeleton (from dMRI data)	Inverse variance weighted	1270	0.0199101	0.00234391	1.98965e-17	1.02011	1.01543	1.02481
DBP	1919.IDP	25361	IDP_dMRI_TBSS_ICVF_Anterior_limb_of_internal_capsule_L	WM tract ICVF	Mean ICVF (intra-cellular volume fraction) in anterior limb of internal capsule (left) on FA (fractional anisotropy) skeleton (from dMRI data)	Inverse variance weighted	1270	0.0184808	0.00233158	2.25757e-15	1.01865	1.01401	1.02332
DBP	1920.IDP	25362	IDP_dMRI_TBSS_ICVF_Posterior_limb_of_internal_capsule_R	WM tract ICVF	Mean ICVF (intra-cellular volume fraction) in posterior limb of internal capsule (right) on FA (fractional anisotropy) skeleton (from dMRI data)	Inverse variance weighted	1270	0.0115386	0.00228403	4.37524e-07	1.01161	1.00709	1.01614
DBP	1921.IDP	25363	IDP_dMRI_TBSS_ICVF_Posterior_limb_of_internal_capsule_L	WM tract ICVF	Mean ICVF (intra-cellular volume fraction) in posterior limb of internal capsule (left) on FA (fractional anisotropy) skeleton (from dMRI data)	Inverse variance weighted	1270	0.0119164	0.00226107	1.36244e-07	1.01199	1.00751	1.01648
DBP	1922.IDP	25364	IDP_dMRI_TBSS_ICVF_Retrolenticular_part_of_internal_capsule_R	WM tract ICVF	Mean ICVF (intra-cellular volume fraction) in retrolenticular part of internal capsule (right) on FA (fractional anisotropy) skeleton (from dMRI data)	Inverse variance weighted	1270	0.0182962	0.00231774	2.92694e-15	1.01846	1.01385	1.0231
DBP	1923.IDP	25365	IDP_dMRI_TBSS_ICVF_Retrolenticular_part_of_internal_capsule_L	WM tract ICVF	Mean ICVF (intra-cellular volume fraction) in retrolenticular part of internal capsule (left) on FA (fractional anisotropy) skeleton (from dMRI data)	Inverse variance weighted	1270	0.0177632	0.00238407	9.27876e-14	1.01792	1.01318	1.02269
DBP	1924.IDP	25366	IDP_dMRI_TBSS_ICVF_Anterior_corona_radiata_R	WM tract ICVF	Mean ICVF (intra-cellular volume fraction) in anterior corona radiata (right) on FA (fractional anisotropy) skeleton (from dMRI data)	Inverse variance weighted	1270	0.0147054	0.00235318	4.12664e-10	1.01481	1.01014	1.01951
DBP	1925.IDP	25367	IDP_dMRI_TBSS_ICVF_Anterior_corona_radiata_L	WM tract ICVF	Mean ICVF (intra-cellular volume fraction) in anterior corona radiata (left) on FA (fractional anisotropy) skeleton (from dMRI data)	Inverse variance weighted	1270	0.0166674	0.00238817	2.9696e-12	1.01681	1.01206	1.02158
DBP	1926.IDP	25368	IDP_dMRI_TBSS_ICVF_Superior_corona_radiata_R	WM tract ICVF	Mean ICVF (intra-cellular volume fraction) in superior corona radiata (right) on FA (fractional anisotropy) skeleton (from dMRI data)	Inverse variance weighted	1270	0.0190245	0.00239797	2.1292e-15	1.01921	1.01443	1.02401
DBP	1927.IDP	25369	IDP_dMRI_TBSS_ICVF_Superior_corona_radiata_L	WM tract ICVF	Mean ICVF (intra-cellular volume fraction) in superior corona radiata (left) on FA (fractional anisotropy) skeleton (from dMRI data)	Inverse variance weighted	1270	0.0191366	0.00238414	1.00192e-15	1.01932	1.01457	1.0241
DBP	1928.IDP	25370	IDP_dMRI_TBSS_ICVF_Posterior_corona_radiata_R	WM tract ICVF	Mean ICVF (intra-cellular volume fraction) in posterior corona radiata (right) on FA (fractional anisotropy) skeleton (from dMRI data)	Inverse variance weighted	1270	0.0185547	0.00226793	2.80691e-16	1.01873	1.01421	1.02327
DBP	1929.IDP	25371	IDP_dMRI_TBSS_ICVF_Posterior_corona_radiata_L	WM tract ICVF	Mean ICVF (intra-cellular volume fraction) in posterior corona radiata (left) on FA (fractional anisotropy) skeleton (from dMRI data)	Inverse variance weighted	1270	0.0191584	0.00236448	5.38067e-16	1.01934	1.01463	1.02408
DBP	1930.IDP	25372	IDP_dMRI_TBSS_ICVF_Posterior_thalamic_radiation_R	WM tract ICVF	Mean ICVF (intra-cellular volume fraction) in posterior thalamic radiation (right) on FA (fractional anisotropy) skeleton (from dMRI data)	Inverse variance weighted	1270	0.0227157	0.00240172	3.13656e-21	1.02298	1.01817	1.0278
DBP	1931.IDP	25373	IDP_dMRI_TBSS_ICVF_Posterior_thalamic_radiation_L	WM tract ICVF	Mean ICVF (intra-cellular volume fraction) in posterior thalamic radiation (left) on FA (fractional anisotropy) skeleton (from dMRI data)	Inverse variance weighted	1270	0.0236128	0.00243214	2.76983e-22	1.02389	1.01902	1.02879
DBP	1932.IDP	25374	IDP_dMRI_TBSS_ICVF_Sagittal_stratum_R	WM tract ICVF	Mean ICVF (intra-cellular volume fraction) in sagittal stratum (right) on FA (fractional anisotropy) skeleton (from dMRI data)	Inverse variance weighted	1270	0.0162602	0.00233281	3.16435e-12	1.01639	1.01176	1.02105
DBP	1933.IDP	25375	IDP_dMRI_TBSS_ICVF_Sagittal_stratum_L	WM tract ICVF	Mean ICVF (intra-cellular volume fraction) in sagittal stratum (left) on FA (fractional anisotropy) skeleton (from dMRI data)	Inverse variance weighted	1270	0.0179451	0.00232117	1.06633e-14	1.01811	1.01349	1.02275
DBP	1934.IDP	25376	IDP_dMRI_TBSS_ICVF_External_capsule_R	WM tract ICVF	Mean ICVF (intra-cellular volume fraction) in external capsule (right) on FA (fractional anisotropy) skeleton (from dMRI data)	Inverse variance weighted	1270	0.0202614	0.00228103	6.53365e-19	1.02047	1.01592	1.02504
DBP	1935.IDP	25377	IDP_dMRI_TBSS_ICVF_External_capsule_L	WM tract ICVF	Mean ICVF (intra-cellular volume fraction) in external capsule (left) on FA (fractional anisotropy) skeleton (from dMRI data)	Inverse variance weighted	1270	0.0203792	0.00224943	1.30773e-19	1.02059	1.0161	1.0251
DBP	1936.IDP	25378	IDP_dMRI_TBSS_ICVF_Cingulum_cingulate_gyrus_R	WM tract ICVF	Mean ICVF (intra-cellular volume fraction) in cingulum cingulate gyrus (right) on FA (fractional anisotropy) skeleton (from dMRI data)	Inverse variance weighted	1270	0.012407	0.00233091	1.02167e-07	1.01248	1.00787	1.01712
DBP	1942.IDP	25384	IDP_dMRI_TBSS_ICVF_Superior_longitudinal_fasciculus_R	WM tract ICVF	Mean ICVF (intra-cellular volume fraction) in superior longitudinal fasciculus (right) on FA (fractional anisotropy) skeleton (from dMRI data)	Inverse variance weighted	1270	0.0177705	0.00241551	1.88289e-13	1.01793	1.01312	1.02276
DBP	1943.IDP	25385	IDP_dMRI_TBSS_ICVF_Superior_longitudinal_fasciculus_L	WM tract ICVF	Mean ICVF (intra-cellular volume fraction) in superior longitudinal fasciculus (left) on FA (fractional anisotropy) skeleton (from dMRI data)	Inverse variance weighted	1270	0.0167057	0.00239863	3.29098e-12	1.01685	1.01208	1.02164
DBP	1944.IDP	25386	IDP_dMRI_TBSS_ICVF_Superior_fronto-occipital_fasciculus_R	WM tract ICVF	Mean ICVF (intra-cellular volume fraction) in superior fronto-occipital fasciculus (right) on FA (fractional anisotropy) skeleton (from dMRI data)	Inverse variance weighted	1270	0.0142963	0.00228913	4.23046e-10	1.0144	1.00986	1.01896
DBP	1945.IDP	25387	IDP_dMRI_TBSS_ICVF_Superior_fronto-occipital_fasciculus_L	WM tract ICVF	Mean ICVF (intra-cellular volume fraction) in superior fronto-occipital fasciculus (left) on FA (fractional anisotropy) skeleton (from dMRI data)	Inverse variance weighted	1270	0.0186516	0.00232625	1.0759e-15	1.01883	1.01419	1.02348
DBP	1948.IDP	25390	IDP_dMRI_TBSS_ICVF_Tapetum_R	WM tract ICVF	Mean ICVF (intra-cellular volume fraction) in tapetum (right) on FA (fractional anisotropy) skeleton (from dMRI data)	Inverse variance weighted	1270	0.0175852	0.00217227	5.71046e-16	1.01774	1.01342	1.02208
DBP	1949.IDP	25391	IDP_dMRI_TBSS_ICVF_Tapetum_L	WM tract ICVF	Mean ICVF (intra-cellular volume fraction) in tapetum (left) on FA (fractional anisotropy) skeleton (from dMRI data)	Inverse variance weighted	1270	0.0143853	0.00211043	9.34118e-12	1.01449	1.0103	1.01869
DBP	1950.IDP	25650	IDP_dMRI_ProbtrackX_ICVF_ar_l	WM tract ICVF	Weighted-mean ICVF (intra-cellular volume fraction) in tract left acoustic radiation (from dMRI data)	Inverse variance weighted	1270	0.0131382	0.00231366	1.35854e-08	1.01322	1.00864	1.01783
DBP	1951.IDP	25651	IDP_dMRI_ProbtrackX_ICVF_ar_r	WM tract ICVF	Weighted-mean ICVF (intra-cellular volume fraction) in tract right acoustic radiation (from dMRI data)	Inverse variance weighted	1270	0.0128616	0.00227474	1.56675e-08	1.01294	1.00844	1.01747
DBP	1952.IDP	25652	IDP_dMRI_ProbtrackX_ICVF_atr_l	WM tract ICVF	Weighted-mean ICVF (intra-cellular volume fraction) in tract left anterior thalamic radiation (from dMRI data)	Inverse variance weighted	1270	0.0170844	0.00234183	2.97986e-13	1.01723	1.01257	1.02191
DBP	1953.IDP	25653	IDP_dMRI_ProbtrackX_ICVF_atr_r	WM tract ICVF	Weighted-mean ICVF (intra-cellular volume fraction) in tract right anterior thalamic radiation (from dMRI data)	Inverse variance weighted	1270	0.0162227	0.00233369	3.613e-12	1.01636	1.01172	1.02101
DBP	1958.IDP	25658	IDP_dMRI_ProbtrackX_ICVF_cst_l	WM tract ICVF	Weighted-mean ICVF (intra-cellular volume fraction) in tract left corticospinal tract (from dMRI data)	Inverse variance weighted	1270	0.0123972	0.00230351	7.37156e-08	1.01247	1.00791	1.01706
DBP	1959.IDP	25659	IDP_dMRI_ProbtrackX_ICVF_cst_r	WM tract ICVF	Weighted-mean ICVF (intra-cellular volume fraction) in tract right corticospinal tract (from dMRI data)	Inverse variance weighted	1270	0.0142359	0.00237072	1.91443e-09	1.01434	1.00964	1.01906
DBP	1960.IDP	25660	IDP_dMRI_ProbtrackX_ICVF_fma	WM tract ICVF	Weighted-mean ICVF (intra-cellular volume fraction) in tract forceps major (from dMRI data)	Inverse variance weighted	1270	0.016044	0.0023134	4.05491e-12	1.01617	1.01158	1.02079
DBP	1962.IDP	25662	IDP_dMRI_ProbtrackX_ICVF_ifo_l	WM tract ICVF	Weighted-mean ICVF (intra-cellular volume fraction) in tract left inferior fronto-occipital fasciculus (from dMRI data)	Inverse variance weighted	1270	0.0164944	0.00241031	7.73988e-12	1.01663	1.01184	1.02145
DBP	1963.IDP	25663	IDP_dMRI_ProbtrackX_ICVF_ifo_r	WM tract ICVF	Weighted-mean ICVF (intra-cellular volume fraction) in tract right inferior fronto-occipital fasciculus (from dMRI data)	Inverse variance weighted	1270	0.0149634	0.00239435	4.11874e-10	1.01508	1.01032	1.01985
DBP	1964.IDP	25664	IDP_dMRI_ProbtrackX_ICVF_ilf_l	WM tract ICVF	Weighted-mean ICVF (intra-cellular volume fraction) in tract left inferior longitudinal fasciculus (from dMRI data)	Inverse variance weighted	1270	0.0181071	0.0023789	2.7079e-14	1.01827	1.01354	1.02303
DBP	1965.IDP	25665	IDP_dMRI_ProbtrackX_ICVF_ilf_r	WM tract ICVF	Weighted-mean ICVF (intra-cellular volume fraction) in tract right inferior longitudinal fasciculus (from dMRI data)	Inverse variance weighted	1270	0.0178313	0.0023685	5.13257e-14	1.01799	1.01328	1.02273
DBP	1967.IDP	25667	IDP_dMRI_ProbtrackX_ICVF_ml_l	WM tract ICVF	Weighted-mean ICVF (intra-cellular volume fraction) in tract left medial lemniscus (from dMRI data)	Inverse variance weighted	1270	0.011231	0.00219142	2.97511e-07	1.01129	1.00696	1.01565
DBP	1969.IDP	25669	IDP_dMRI_ProbtrackX_ICVF_ptr_l	WM tract ICVF	Weighted-mean ICVF (intra-cellular volume fraction) in tract left posterior thalamic radiation (from dMRI data)	Inverse variance weighted	1270	0.0194687	0.00239299	4.09434e-16	1.01966	1.01489	1.02445
DBP	1970.IDP	25670	IDP_dMRI_ProbtrackX_ICVF_ptr_r	WM tract ICVF	Weighted-mean ICVF (intra-cellular volume fraction) in tract right posterior thalamic radiation (from dMRI data)	Inverse variance weighted	1270	0.0190557	0.00240597	2.37223e-15	1.01924	1.01444	1.02406
DBP	1971.IDP	25671	IDP_dMRI_ProbtrackX_ICVF_slf_l	WM tract ICVF	Weighted-mean ICVF (intra-cellular volume fraction) in tract left superior longitudinal fasciculus (from dMRI data)	Inverse variance weighted	1270	0.0157498	0.00242097	7.73885e-11	1.01587	1.01107	1.02071
DBP	1972.IDP	25672	IDP_dMRI_ProbtrackX_ICVF_slf_r	WM tract ICVF	Weighted-mean ICVF (intra-cellular volume fraction) in tract right superior longitudinal fasciculus (from dMRI data)	Inverse variance weighted	1270	0.0152596	0.00240325	2.15918e-10	1.01538	1.01061	1.02017
DBP	1973.IDP	25673	IDP_dMRI_ProbtrackX_ICVF_str_l	WM tract ICVF	Weighted-mean ICVF (intra-cellular volume fraction) in tract left superior thalamic radiation (from dMRI data)	Inverse variance weighted	1270	0.0150157	0.00230187	6.87945e-11	1.01513	1.01056	1.01972
DBP	1974.IDP	25674	IDP_dMRI_ProbtrackX_ICVF_str_r	WM tract ICVF	Weighted-mean ICVF (intra-cellular volume fraction) in tract right superior thalamic radiation (from dMRI data)	Inverse variance weighted	1270	0.0162291	0.00234611	4.59823e-12	1.01636	1.0117	1.02105
DBP	1976.IDP	25676	IDP_dMRI_ProbtrackX_ICVF_unc_r	WM tract ICVF	Weighted-mean ICVF (intra-cellular volume fraction) in tract right uncinate fasciculus (from dMRI data)	Inverse variance weighted	1270	0.0111982	0.00227317	8.3822e-07	1.01126	1.00677	1.01578
DBP	2055.IDP	25443	IDP_dMRI_TBSS_ISOVF_Body_of_corpus_callosum	WM tract ISOVF	Mean ISOVF (isotropic or free water volume fraction) in body of corpus callosum on FA (fractional anisotropy) skeleton (from dMRI data)	Inverse variance weighted	1270	-0.0122738	0.00193838	2.42034e-10	0.987801	0.984055	0.991561
DBP	2092.IDP	25480	IDP_dMRI_TBSS_ISOVF_Superior_longitudinal_fasciculus_R	WM tract ISOVF	Mean ISOVF (isotropic or free water volume fraction) in superior longitudinal fasciculus (right) on FA (fractional anisotropy) skeleton (from dMRI dat	Inverse variance weighted	1270	-0.0190389	0.00208042	5.61736e-20	0.981141	0.977149	0.98515
DBP	2093.IDP	25481	IDP_dMRI_TBSS_ISOVF_Superior_longitudinal_fasciculus_L	WM tract ISOVF	Mean ISOVF (isotropic or free water volume fraction) in superior longitudinal fasciculus (left) on FA (fractional anisotropy) skeleton (from dMRI data	Inverse variance weighted	1270	-0.0221497	0.00213519	3.26753e-25	0.978094	0.974009	0.982196
DBP	2094.IDP	25482	IDP_dMRI_TBSS_ISOVF_Superior_fronto-occipital_fasciculus_R	WM tract ISOVF	Mean ISOVF (isotropic or free water volume fraction) in superior fronto-occipital fasciculus (right) on FA (fractional anisotropy) skeleton (from dMRI	Inverse variance weighted	1270	-0.0180527	0.00185519	2.22564e-22	0.982109	0.978545	0.985687
DBP	2095.IDP	25483	IDP_dMRI_TBSS_ISOVF_Superior_fronto-occipital_fasciculus_L	WM tract ISOVF	Mean ISOVF (isotropic or free water volume fraction) in superior fronto-occipital fasciculus (left) on FA (fractional anisotropy) skeleton (from dMRI	Inverse variance weighted	1270	-0.0188531	0.00186255	4.40597e-24	0.981324	0.977748	0.984913
DBP	2098.IDP	25486	IDP_dMRI_TBSS_ISOVF_Tapetum_R	WM tract ISOVF	Mean ISOVF (isotropic or free water volume fraction) in tapetum (right) on FA (fractional anisotropy) skeleton (from dMRI data)	Inverse variance weighted	1270	-0.0131462	0.00190354	4.97924e-12	0.98694	0.983264	0.990629
DBP	2099.IDP	25487	IDP_dMRI_TBSS_ISOVF_Tapetum_L	WM tract ISOVF	Mean ISOVF (isotropic or free water volume fraction) in tapetum (left) on FA (fractional anisotropy) skeleton (from dMRI data)	Inverse variance weighted	1270	-0.0107925	0.00191067	1.61839e-08	0.989266	0.985568	0.992977
DBP	2102.IDP	25706	IDP_dMRI_ProbtrackX_ISOVF_atr_l	WM tract ISOVF	Weighted-mean ISOVF (isotropic or free water volume fraction) in tract left anterior thalamic radiation (from dMRI data)	Inverse variance weighted	1270	-0.0192626	0.00192748	1.62428e-23	0.980922	0.977223	0.984635
DBP	2103.IDP	25707	IDP_dMRI_ProbtrackX_ISOVF_atr_r	WM tract ISOVF	Weighted-mean ISOVF (isotropic or free water volume fraction) in tract right anterior thalamic radiation (from dMRI data)	Inverse variance weighted	1270	-0.018127	0.00193273	6.66316e-21	0.982036	0.978323	0.985763
DBP	2104.IDP	25708	IDP_dMRI_ProbtrackX_ISOVF_cgc_l	WM tract ISOVF	Weighted-mean ISOVF (isotropic or free water volume fraction) in tract left cingulate gyrus part of cingulum (from dMRI data)	Inverse variance weighted	1270	-0.00965468	0.0019601	8.41007e-07	0.990392	0.986594	0.994204
DBP	2106.IDP	25710	IDP_dMRI_ProbtrackX_ISOVF_cgh_l	WM tract ISOVF	Weighted-mean ISOVF (isotropic or free water volume fraction) in tract left parahippocampal part of cingulum (from dMRI data)	Inverse variance weighted	1270	-0.0102389	0.00188456	5.54023e-08	0.989813	0.986164	0.993476
DBP	2111.IDP	25715	IDP_dMRI_ProbtrackX_ISOVF_fmi	WM tract ISOVF	Weighted-mean ISOVF (isotropic or free water volume fraction) in tract forceps minor (from dMRI data)	Inverse variance weighted	1270	-0.0106772	0.00195994	5.10172e-08	0.98938	0.985586	0.993188
DBP	2112.IDP	25716	IDP_dMRI_ProbtrackX_ISOVF_ifo_l	WM tract ISOVF	Weighted-mean ISOVF (isotropic or free water volume fraction) in tract left inferior fronto-occipital fasciculus (from dMRI data)	Inverse variance weighted	1270	-0.0161638	0.00209508	1.20872e-14	0.983966	0.979934	0.988015
DBP	2113.IDP	25717	IDP_dMRI_ProbtrackX_ISOVF_ifo_r	WM tract ISOVF	Weighted-mean ISOVF (isotropic or free water volume fraction) in tract right inferior fronto-occipital fasciculus (from dMRI data)	Inverse variance weighted	1270	-0.0159473	0.00201976	2.88783e-15	0.984179	0.980291	0.988083
DBP	2114.IDP	25718	IDP_dMRI_ProbtrackX_ISOVF_ilf_l	WM tract ISOVF	Weighted-mean ISOVF (isotropic or free water volume fraction) in tract left inferior longitudinal fasciculus (from dMRI data)	Inverse variance weighted	1270	-0.0133323	0.00210808	2.54193e-10	0.986756	0.982687	0.990842
DBP	2115.IDP	25719	IDP_dMRI_ProbtrackX_ISOVF_ilf_r	WM tract ISOVF	Weighted-mean ISOVF (isotropic or free water volume fraction) in tract right inferior longitudinal fasciculus (from dMRI data)	Inverse variance weighted	1270	-0.0129257	0.0020894	6.15911e-10	0.987157	0.983123	0.991208
DBP	2121.IDP	25725	IDP_dMRI_ProbtrackX_ISOVF_slf_l	WM tract ISOVF	Weighted-mean ISOVF (isotropic or free water volume fraction) in tract left superior longitudinal fasciculus (from dMRI data)	Inverse variance weighted	1270	-0.0239158	0.00225849	3.34099e-26	0.976368	0.972055	0.9807
DBP	2122.IDP	25726	IDP_dMRI_ProbtrackX_ISOVF_slf_r	WM tract ISOVF	Weighted-mean ISOVF (isotropic or free water volume fraction) in tract right superior longitudinal fasciculus (from dMRI data)	Inverse variance weighted	1270	-0.0195063	0.00221493	1.28832e-18	0.980683	0.976435	0.984949
DBP	2123.IDP	25727	IDP_dMRI_ProbtrackX_ISOVF_str_l	WM tract ISOVF	Weighted-mean ISOVF (isotropic or free water volume fraction) in tract left superior thalamic radiation (from dMRI data)	Inverse variance weighted	1270	-0.0198759	0.00206518	6.31385e-22	0.98032	0.97636	0.984296
DBP	2124.IDP	25728	IDP_dMRI_ProbtrackX_ISOVF_str_r	WM tract ISOVF	Weighted-mean ISOVF (isotropic or free water volume fraction) in tract right superior thalamic radiation (from dMRI data)	Inverse variance weighted	1270	-0.0192756	0.00201928	1.35092e-21	0.980909	0.977034	0.984799
DBP	2125.IDP	25729	IDP_dMRI_ProbtrackX_ISOVF_unc_l	WM tract ISOVF	Weighted-mean ISOVF (isotropic or free water volume fraction) in tract left uncinate fasciculus (from dMRI data)	Inverse variance weighted	1270	-0.01438	0.00195307	1.80157e-13	0.985723	0.981957	0.989504
DBP	2126.IDP	25730	IDP_dMRI_ProbtrackX_ISOVF_unc_r	WM tract ISOVF	Weighted-mean ISOVF (isotropic or free water volume fraction) in tract right uncinate fasciculus (from dMRI data)	Inverse variance weighted	1270	-0.0141111	0.00187638	5.46162e-14	0.985988	0.982369	0.989621
DBP	1537.IDP	25162	IDP_dMRI_TBSS_MO_Inferior_cerebellar_peduncle_R	WM tract MO	Mean MO (diffusion tensor mode) in inferior cerebellar peduncle (right) on FA (fractional anisotropy) skeleton (from dMRI data)	Inverse variance weighted	1270	0.0114676	0.00188991	1.29676e-09	1.01153	1.00779	1.01529
DBP	1538.IDP	25163	IDP_dMRI_TBSS_MO_Inferior_cerebellar_peduncle_L	WM tract MO	Mean MO (diffusion tensor mode) in inferior cerebellar peduncle (left) on FA (fractional anisotropy) skeleton (from dMRI data)	Inverse variance weighted	1270	0.0145333	0.001864	6.34859e-15	1.01464	1.01094	1.01835
DBP	1541.IDP	25166	IDP_dMRI_TBSS_MO_Cerebral_peduncle_R	WM tract MO	Mean MO (diffusion tensor mode) in cerebral peduncle (right) on FA (fractional anisotropy) skeleton (from dMRI data)	Inverse variance weighted	1270	0.0145943	0.00209637	3.36254e-12	1.0147	1.01054	1.01888
DBP	1542.IDP	25167	IDP_dMRI_TBSS_MO_Cerebral_peduncle_L	WM tract MO	Mean MO (diffusion tensor mode) in cerebral peduncle (left) on FA (fractional anisotropy) skeleton (from dMRI data)	Inverse variance weighted	1270	0.0124207	0.00210385	3.55212e-09	1.0125	1.00833	1.01668
DBP	1565.IDP	25190	IDP_dMRI_TBSS_MO_Fornix_cres+Stria_terminalis_R	WM tract MO	Mean MO (diffusion tensor mode) in fornix cres+stria terminalis (right) on FA (fractional anisotropy) skeleton (from dMRI data)	Inverse variance weighted	1270	-0.01122	0.00205319	4.63744e-08	0.988843	0.984871	0.99283
DBP	1568.IDP	25193	IDP_dMRI_TBSS_MO_Superior_longitudinal_fasciculus_L	WM tract MO	Mean MO (diffusion tensor mode) in superior longitudinal fasciculus (left) on FA (fractional anisotropy) skeleton (from dMRI data)	Inverse variance weighted	1270	-0.0120937	0.00204555	3.37574e-09	0.987979	0.984026	0.991948
DBP	1572.IDP	25197	IDP_dMRI_TBSS_MO_Uncinate_fasciculus_L	WM tract MO	Mean MO (diffusion tensor mode) in uncinate fasciculus (left) on FA (fractional anisotropy) skeleton (from dMRI data)	Inverse variance weighted	1270	0.0107334	0.00212603	4.45196e-07	1.01079	1.00659	1.01501
DBP	1576.IDP	25543	IDP_dMRI_ProbtrackX_MO_ar_r	WM tract MO	Weighted-mean MO (diffusion tensor mode) in tract right acoustic radiation (from dMRI data)	Inverse variance weighted	1270	-0.0093626	0.00188417	6.72705e-07	0.990681	0.987029	0.994346
DBP	1977.IDP	25392	IDP_dMRI_TBSS_OD_Middle_cerebellar_peduncle	WM tract OD	Mean OD (orientation dispersion index) in middle cerebellar peduncle on FA (fractional anisotropy) skeleton (from dMRI data)	Inverse variance weighted	1270	-0.0139201	0.00198382	2.26934e-12	0.986176	0.982349	0.990018
DBP	1983.IDP	25398	IDP_dMRI_TBSS_OD_Corticospinal_tract_R	WM tract OD	Mean OD (orientation dispersion index) in corticospinal tract (right) on FA (fractional anisotropy) skeleton (from dMRI data)	Inverse variance weighted	1270	-0.0137696	0.00198806	4.32452e-12	0.986325	0.982489	0.990176
DBP	1984.IDP	25399	IDP_dMRI_TBSS_OD_Corticospinal_tract_L	WM tract OD	Mean OD (orientation dispersion index) in corticospinal tract (left) on FA (fractional anisotropy) skeleton (from dMRI data)	Inverse variance weighted	1270	-0.0138578	0.00195284	1.28205e-12	0.986238	0.98247	0.99002
DBP	1985.IDP	25400	IDP_dMRI_TBSS_OD_Medial_lemniscus_R	WM tract OD	Mean OD (orientation dispersion index) in medial lemniscus (right) on FA (fractional anisotropy) skeleton (from dMRI data)	Inverse variance weighted	1270	-0.0109584	0.00191838	1.11448e-08	0.989101	0.985389	0.992827
DBP	1986.IDP	25401	IDP_dMRI_TBSS_OD_Medial_lemniscus_L	WM tract OD	Mean OD (orientation dispersion index) in medial lemniscus (left) on FA (fractional anisotropy) skeleton (from dMRI data)	Inverse variance weighted	1270	-0.0111423	0.00186973	2.53316e-09	0.98892	0.985302	0.99255
DBP	1987.IDP	25402	IDP_dMRI_TBSS_OD_Inferior_cerebellar_peduncle_R	WM tract OD	Mean OD (orientation dispersion index) in inferior cerebellar peduncle (right) on FA (fractional anisotropy) skeleton (from dMRI data)	Inverse variance weighted	1270	-0.0153927	0.00201241	2.02744e-14	0.984725	0.980849	0.988617
DBP	1988.IDP	25403	IDP_dMRI_TBSS_OD_Inferior_cerebellar_peduncle_L	WM tract OD	Mean OD (orientation dispersion index) in inferior cerebellar peduncle (left) on FA (fractional anisotropy) skeleton (from dMRI data)	Inverse variance weighted	1270	-0.01844	0.00202317	7.90985e-20	0.981729	0.977844	0.98563
DBP	1992.IDP	25407	IDP_dMRI_TBSS_OD_Cerebral_peduncle_L	WM tract OD	Mean OD (orientation dispersion index) in cerebral peduncle (left) on FA (fractional anisotropy) skeleton (from dMRI data)	Inverse variance weighted	1270	-0.0114006	0.0023116	8.14316e-07	0.988664	0.984195	0.993154
DBP	2001.IDP	25416	IDP_dMRI_TBSS_OD_Superior_corona_radiata_R	WM tract OD	Mean OD (orientation dispersion index) in superior corona radiata (right) on FA (fractional anisotropy) skeleton (from dMRI data)	Inverse variance weighted	1270	0.0134056	0.00218205	8.06789e-10	1.0135	1.00917	1.01784
DBP	2003.IDP	25418	IDP_dMRI_TBSS_OD_Posterior_corona_radiata_R	WM tract OD	Mean OD (orientation dispersion index) in posterior corona radiata (right) on FA (fractional anisotropy) skeleton (from dMRI data)	Inverse variance weighted	1270	0.0109586	0.00213696	2.92647e-07	1.01102	1.00679	1.01526
DBP	2004.IDP	25419	IDP_dMRI_TBSS_OD_Posterior_corona_radiata_L	WM tract OD	Mean OD (orientation dispersion index) in posterior corona radiata (left) on FA (fractional anisotropy) skeleton (from dMRI data)	Inverse variance weighted	1270	0.0128944	0.0021714	2.87996e-09	1.01298	1.00868	1.0173
DBP	2009.IDP	25424	IDP_dMRI_TBSS_OD_External_capsule_R	WM tract OD	Mean OD (orientation dispersion index) in external capsule (right) on FA (fractional anisotropy) skeleton (from dMRI data)	Inverse variance weighted	1270	0.0169662	0.00227337	8.45598e-14	1.01711	1.01259	1.02165
DBP	2010.IDP	25425	IDP_dMRI_TBSS_OD_External_capsule_L	WM tract OD	Mean OD (orientation dispersion index) in external capsule (left) on FA (fractional anisotropy) skeleton (from dMRI data)	Inverse variance weighted	1270	0.0131674	0.00210466	3.94211e-10	1.01325	1.00908	1.01744
DBP	2013.IDP	25428	IDP_dMRI_TBSS_OD_Cingulum_hippocampus_R	WM tract OD	Mean OD (orientation dispersion index) in cingulum hippocampus (right) on FA (fractional anisotropy) skeleton (from dMRI data)	Inverse variance weighted	1270	0.0106143	0.0020325	1.76721e-07	1.01067	1.00665	1.01471
DBP	2015.IDP	25430	IDP_dMRI_TBSS_OD_Fornix_cres+Stria_terminalis_R	WM tract OD	Mean OD (orientation dispersion index) in fornix cres+stria terminalis (right) on FA (fractional anisotropy) skeleton (from dMRI data)	Inverse variance weighted	1270	0.0118114	0.00210086	1.88531e-08	1.01188	1.00772	1.01606
DBP	2017.IDP	25432	IDP_dMRI_TBSS_OD_Superior_longitudinal_fasciculus_R	WM tract OD	Mean OD (orientation dispersion index) in superior longitudinal fasciculus (right) on FA (fractional anisotropy) skeleton (from dMRI data)	Inverse variance weighted	1270	0.0112153	0.00201148	2.46572e-08	1.01128	1.0073	1.01527
DBP	2018.IDP	25433	IDP_dMRI_TBSS_OD_Superior_longitudinal_fasciculus_L	WM tract OD	Mean OD (orientation dispersion index) in superior longitudinal fasciculus (left) on FA (fractional anisotropy) skeleton (from dMRI data)	Inverse variance weighted	1270	0.0169518	0.0021827	8.07336e-15	1.0171	1.01275	1.02146
HDL	986.IDP	27591	aparc-a2009s_rh_area_Lat-Fis-post	cortical area	Area of Lat-Fis-post in the right hemisphere generated by parcellation of the white surface using Destrieux (a2009s) parcellation	Inverse variance weighted	182	-0.0756098	0.0147042	2.71775e-07	0.927178	0.900838	0.954288
HDL	526.IDP	27503	aparc-a2009s_lh_volume_G-parietal-sup	regional and tissue volume	Volume of G-parietal-sup in the left hemisphere generated by parcellation of the white surface using Destrieux (a2009s) parcellation	Inverse variance weighted	182	-0.0698476	0.0137132	3.5161e-07	0.932536	0.907805	0.95794
LDL	986.IDP	27591	aparc-a2009s_rh_area_Lat-Fis-post	cortical area	Area of Lat-Fis-post in the right hemisphere generated by parcellation of the white surface using Destrieux (a2009s) parcellation	Inverse variance weighted	182	-0.0756098	0.0147042	2.71775e-07	0.927178	0.900838	0.954288
LDL	526.IDP	27503	aparc-a2009s_lh_volume_G-parietal-sup	regional and tissue volume	Volume of G-parietal-sup in the left hemisphere generated by parcellation of the white surface using Destrieux (a2009s) parcellation	Inverse variance weighted	182	-0.0698476	0.0137132	3.5161e-07	0.932536	0.907805	0.95794
SBP	319.IDP	27376	aparc-a2009s_lh_area_S-circular-insula-inf	cortical area	Area of S-circular-insula-inf in the left hemisphere generated by parcellation of the white surface using Destrieux (a2009s) parcellation	Inverse variance weighted	1180	-0.00609766	0.00116116	1.51005e-07	0.993921	0.991661	0.996186
SBP	1082.IDP	27023	wg_lh_intensity-contrast_insula	cortical grey-white contrast	Grey-white contrast in insula in the left hemisphere calculated as a percentage of the mean gray-white matter intensity from Desikan-Killiany parcellation	Inverse variance weighted	1180	-0.00615334	0.00118644	2.1441e-07	0.993866	0.991557	0.996179
SBP	2160.IDP	26991	wg_lh_intensity-contrast_caudalanteriorcingulate	cortical grey-white contrast	Grey-white contrast in caudalanteriorcingulate in the left hemisphere calculated as a percentage of the mean gray-white matter intensity from Desikan-Killiany parcellation	Inverse variance weighted	1180	0.0059503	0.00110699	7.64946e-08	1.00597	1.00379	1.00815
SBP	329.IDP	26884	aparc-Desikan_rh_thickness_superiorparietal	cortical thickness	Mean thickness of superiorparietal in the right hemisphere generated by parcellation of the white surface using Desikan-Killiany parcellation	Inverse variance weighted	1180	-0.00727192	0.00116666	4.57204e-10	0.992754	0.990487	0.995027
SBP	333.IDP	27293	aparc-DKTatlas_rh_thickness_superiorparietal	cortical thickness	Mean thickness of superiorparietal in the right hemisphere generated by parcellation of the white surface using DKT parcellation	Inverse variance weighted	1180	-0.00708433	0.00119324	2.90202e-09	0.992941	0.990621	0.995266
SBP	334.IDP	27420	aparc-a2009s_lh_thickness_G-insular-short	cortical thickness	Mean thickness of G-insular-short in the left hemisphere generated by parcellation of the white surface using Destrieux (a2009s) parcellation	Inverse variance weighted	1180	-0.00927313	0.00121668	2.50479e-14	0.99077	0.98841	0.993135
SBP	336.IDP	27651	aparc-a2009s_rh_thickness_G-parietal-sup	cortical thickness	Mean thickness of G-parietal-sup in the right hemisphere generated by parcellation of the white surface using Destrieux (a2009s) parcellation	Inverse variance weighted	1180	-0.00594717	0.0012005	7.27342e-07	0.99407	0.991734	0.996412
SBP	2126.IDP	27419	aparc-a2009s_lh_thickness_G-Ins-lg+S-cent-ins	cortical thickness	Mean thickness of G-Ins-lg+S-cent-ins in the left hemisphere generated by parcellation of the white surface using Destrieux (a2009s) parcellation	Inverse variance weighted	1180	-0.0070924	0.00111143	1.75537e-10	0.992933	0.990772	0.995098
SBP	919.IDP	26506	aseg_global_intensity_WM-hypointensities	regional and tissue intensity	Mean intensity of WM-hypointensities in the whole brain generated by subcortical volumetric segmentation (aseg)	Inverse variance weighted	1180	-0.00603908	0.00119141	4.00183e-07	0.993979	0.991661	0.996303
SBP	124.IDP	25880	IDP_T1_FAST_ROIs_L_caudate	regional and tissue volume	Volume of grey matter in Left Caudate	Inverse variance weighted	1180	-0.00898277	0.00135506	3.37798e-11	0.991057	0.988429	0.993693
SBP	125.IDP	25881	IDP_T1_FAST_ROIs_R_caudate	regional and tissue volume	Volume of grey matter in Right Caudate	Inverse variance weighted	1180	-0.0079081	0.00135619	5.50632e-09	0.992123	0.989489	0.994764
SBP	136.IDP	26517	aseg_global_volume_SubCortGray	regional and tissue volume	Volume of SubCortGray in the whole brain generated by subcortical volumetric segmentation (aseg)	Inverse variance weighted	1180	-0.00627423	0.00127133	8.00863e-07	0.993745	0.991272	0.996225
SBP	168.IDP	26528	aseg_global_volume_WM-hypointensities	regional and tissue volume	Volume of WM-hypointensities in the whole brain generated by subcortical volumetric segmentation (aseg)	Inverse variance weighted	1180	-0.00770588	0.00127894	1.68896e-09	0.992324	0.989839	0.994814
SBP	179.IDP	26668	ThalamNuclei_lh_volume_L-Sg	regional and tissue volume	Volume of L-Sg in the left hemisphere generated by subcortical volumetric sub-segmentation of the Thalamic Nuclei	Inverse variance weighted	1180	-0.0118428	0.00127008	1.11551e-20	0.988227	0.98577	0.99069
SBP	197.IDP	26684	ThalamNuclei_lh_volume_AV	regional and tissue volume	Volume of AV in the left hemisphere generated by subcortical volumetric sub-segmentation of the Thalamic Nuclei	Inverse variance weighted	1180	-0.00737214	0.00129848	1.36671e-08	0.992655	0.990132	0.995185
SBP	214.IDP	26687	ThalamNuclei_lh_volume_LP	regional and tissue volume	Volume of LP in the left hemisphere generated by subcortical volumetric sub-segmentation of the Thalamic Nuclei	Inverse variance weighted	1180	-0.00700415	0.00131215	9.40209e-08	0.99302	0.99047	0.995577
SBP	281.IDP	26691	ThalamNuclei_rh_volume_PuM	regional and tissue volume	Volume of PuM in the right hemisphere generated by subcortical volumetric sub-segmentation of the Thalamic Nuclei	Inverse variance weighted	1180	-0.00594834	0.00116546	3.32783e-07	0.994069	0.991801	0.996343
SBP	290.IDP	26696	ThalamNuclei_rh_volume_PuA	regional and tissue volume	Volume of PuA in the right hemisphere generated by subcortical volumetric sub-segmentation of the Thalamic Nuclei	Inverse variance weighted	1180	-0.00604874	0.00121741	6.74628e-07	0.99397	0.991601	0.996344
SBP	291.IDP	26706	ThalamNuclei_rh_volume_CL	regional and tissue volume	Volume of CL in the right hemisphere generated by subcortical volumetric sub-segmentation of the Thalamic Nuclei	Inverse variance weighted	1180	-0.00744527	0.00116395	1.58924e-10	0.992582	0.990321	0.994849
SBP	307.IDP	26710	ThalamNuclei_rh_volume_AV	regional and tissue volume	Volume of AV in the right hemisphere generated by subcortical volumetric sub-segmentation of the Thalamic Nuclei	Inverse variance weighted	1180	-0.00642088	0.00117936	5.19899e-08	0.9936	0.991306	0.995899
SBP	310.IDP	26711	ThalamNuclei_rh_volume_LP	regional and tissue volume	Volume of LP in the right hemisphere generated by subcortical volumetric sub-segmentation of the Thalamic Nuclei	Inverse variance weighted	1180	-0.00641883	0.0012245	1.58838e-07	0.993602	0.99122	0.995989
SBP	314.IDP	26713	ThalamNuclei_rh_volume_LD	regional and tissue volume	Volume of LD in the right hemisphere generated by subcortical volumetric sub-segmentation of the Thalamic Nuclei	Inverse variance weighted	1180	-0.00626065	0.00121067	2.32583e-07	0.993759	0.991404	0.99612
SBP	2121.IDP	25892	IDP_T1_FAST_ROIs_brain_stem	regional and tissue volume	Volume of grey matter in Brain-Stem	Inverse variance weighted	1180	-0.0130512	0.00131334	2.86172e-23	0.987034	0.984496	0.989578
SBP	2122.IDP	26560	aseg_lh_volume_Putamen	regional and tissue volume	Volume of Putamen in the left hemisphere generated by subcortical volumetric segmentation (aseg)	Inverse variance weighted	1180	-0.0119548	0.00131033	7.27407e-20	0.988116	0.985582	0.990657
SBP	2123.IDP	26591	aseg_rh_volume_Putamen	regional and tissue volume	Volume of Putamen in the right hemisphere generated by subcortical volumetric segmentation (aseg)	Inverse variance weighted	1180	-0.0130102	0.00120422	3.30356e-27	0.987074	0.984747	0.989407
SBP	2124.IDP	26658	HippSubfield_rh_volume_fimbria	regional and tissue volume	Volume of fimbria in the right hemisphere generated by subcortical volumetric sub-segmentation of the Hippocampal Subfields	Inverse variance weighted	1180	-0.0126555	0.0012294	7.50095e-25	0.987424	0.985048	0.989806
SBP	2125.IDP	26667	ThalamNuclei_lh_volume_PuM	regional and tissue volume	Volume of PuM in the left hemisphere generated by subcortical volumetric sub-segmentation of the Thalamic Nuclei	Inverse variance weighted	1180	-0.00611653	0.00117167	1.78573e-07	0.993902	0.991622	0.996187
SBP	2111.IDP	25753	rfMRI connectivity (ICA100 edge 133)	rfMRI connectivity		Inverse variance weighted	1180	-0.00760963	0.00115556	4.542e-11	0.992419	0.990174	0.99467
SBP	2112.IDP	25753	rfMRI connectivity (ICA100 edge 207)	rfMRI connectivity		Inverse variance weighted	1180	-0.00924467	0.00122549	4.56962e-14	0.990798	0.988421	0.993181
SBP	2113.IDP	25753	rfMRI connectivity (ICA100 edge 283)	rfMRI connectivity		Inverse variance weighted	1180	-0.00929871	0.00121732	2.1948e-14	0.990744	0.988383	0.993111
SBP	2114.IDP	25753	rfMRI connectivity (ICA100 edge 327)	rfMRI connectivity		Inverse variance weighted	1180	-0.00838431	0.00123865	1.29762e-11	0.991651	0.989246	0.994061
SBP	2115.IDP	25753	rfMRI connectivity (ICA100 edge 928)	rfMRI connectivity		Inverse variance weighted	1180	-0.00856118	0.00125196	8.01761e-12	0.991475	0.989045	0.993911
SBP	3302.IDP	25753	rfMRI connectivity (ICA100 edge 129)	rfMRI connectivity		Inverse variance weighted	1180	0.00572545	0.00102454	2.29264e-08	1.00574	1.00372	1.00776
SBP	3356.IDP	25753	rfMRI connectivity (ICA100 edge 874)	rfMRI connectivity		Inverse variance weighted	1180	0.00579655	0.00108887	1.01808e-07	1.00581	1.00367	1.00796
SBP	3705.IDP	25753	rfMRI connectivity (ICA100 edge 1277)	rfMRI connectivity		Inverse variance weighted	1180	-0.00534262	0.00102017	1.63237e-07	0.994672	0.992685	0.996663
SBP	2103.IDP	25754	rfMRI amplitudes (ICA25 node 18)	rfMRI node amplitude		Inverse variance weighted	1180	-0.0101566	0.00116365	2.58707e-18	0.989895	0.98764	0.992155
SBP	2105.IDP	25755	rfMRI amplitudes (ICA100 node 17)	rfMRI node amplitude		Inverse variance weighted	1180	-0.00700525	0.00124627	1.89869e-08	0.993019	0.990597	0.995448
SBP	2108.IDP	25755	rfMRI amplitudes (ICA100 node 23)	rfMRI node amplitude		Inverse variance weighted	1180	-0.00638049	0.00117388	5.46774e-08	0.99364	0.991356	0.995929
SBP	2109.IDP	25755	rfMRI amplitudes (ICA100 node 27)	rfMRI node amplitude		Inverse variance weighted	1180	-0.00588795	0.00113489	2.12421e-07	0.994129	0.99192	0.996343
SBP	1173.IDP	25781	IDP_T2_FLAIR_BIANCA_WMH_volume	white matter hyperintensity volume	Total volume of white matter hyperintensities (from T1 and T2_FLAIR images)	Inverse variance weighted	1180	-0.00608008	0.00117818	2.46217e-07	0.993938	0.991646	0.996236
SBP	1515.IDP	25107	IDP_dMRI_TBSS_MD_Body_of_corpus_callosum	WM tract diffusivity	Mean MD (mean diffusivity) in body of corpus callosum on FA (fractional anisotropy) skeleton (from dMRI data)	Inverse variance weighted	1180	0.00867966	0.00127458	9.77304e-12	1.00872	1.0062	1.01124
SBP	1519.IDP	25120	IDP_dMRI_TBSS_MD_Anterior_limb_of_internal_capsule_R	WM tract diffusivity	Mean MD (mean diffusivity) in anterior limb of internal capsule (right) on FA (fractional anisotropy) skeleton (from dMRI data)	Inverse variance weighted	1180	0.0075025	0.0012727	3.74811e-09	1.00753	1.00502	1.01005
SBP	1520.IDP	25121	IDP_dMRI_TBSS_MD_Anterior_limb_of_internal_capsule_L	WM tract diffusivity	Mean MD (mean diffusivity) in anterior limb of internal capsule (left) on FA (fractional anisotropy) skeleton (from dMRI data)	Inverse variance weighted	1180	0.0080223	0.001265	2.27206e-10	1.00805	1.00556	1.01056
SBP	1521.IDP	25122	IDP_dMRI_TBSS_MD_Posterior_limb_of_internal_capsule_R	WM tract diffusivity	Mean MD (mean diffusivity) in posterior limb of internal capsule (right) on FA (fractional anisotropy) skeleton (from dMRI data)	Inverse variance weighted	1180	0.00717316	0.00132569	6.27111e-08	1.0072	1.00459	1.00982
SBP	1522.IDP	25123	IDP_dMRI_TBSS_MD_Posterior_limb_of_internal_capsule_L	WM tract diffusivity	Mean MD (mean diffusivity) in posterior limb of internal capsule (left) on FA (fractional anisotropy) skeleton (from dMRI data)	Inverse variance weighted	1180	0.00816463	0.00132417	7.01166e-10	1.0082	1.00558	1.01082
SBP	1523.IDP	25124	IDP_dMRI_TBSS_MD_Retrolenticular_part_of_internal_capsule_R	WM tract diffusivity	Mean MD (mean diffusivity) in retrolenticular part of internal capsule (right) on FA (fractional anisotropy) skeleton (from dMRI data)	Inverse variance weighted	1180	0.00686552	0.00130578	1.45782e-07	1.00689	1.00432	1.00947
SBP	1524.IDP	25125	IDP_dMRI_TBSS_MD_Retrolenticular_part_of_internal_capsule_L	WM tract diffusivity	Mean MD (mean diffusivity) in retrolenticular part of internal capsule (left) on FA (fractional anisotropy) skeleton (from dMRI data)	Inverse variance weighted	1180	0.00774479	0.00128679	1.75829e-09	1.00777	1.00524	1.01032
SBP	1559.IDP	25126	IDP_dMRI_TBSS_MD_Anterior_corona_radiata_R	WM tract diffusivity	Mean MD (mean diffusivity) in anterior corona radiata (right) on FA (fractional anisotropy) skeleton (from dMRI data)	Inverse variance weighted	1180	-0.00659096	0.00125065	1.36421e-07	0.993431	0.990999	0.995869
SBP	1605.IDP	25127	IDP_dMRI_TBSS_MD_Anterior_corona_radiata_L	WM tract diffusivity	Mean MD (mean diffusivity) in anterior corona radiata (left) on FA (fractional anisotropy) skeleton (from dMRI data)	Inverse variance weighted	1180	-0.00690311	0.00128672	8.10008e-08	0.993121	0.990619	0.995628
SBP	1616.IDP	25128	IDP_dMRI_TBSS_MD_Superior_corona_radiata_R	WM tract diffusivity	Mean MD (mean diffusivity) in superior corona radiata (right) on FA (fractional anisotropy) skeleton (from dMRI data)	Inverse variance weighted	1180	-0.00663207	0.00122185	5.70213e-08	0.99339	0.991014	0.995772
SBP	1617.IDP	25129	IDP_dMRI_TBSS_MD_Superior_corona_radiata_L	WM tract diffusivity	Mean MD (mean diffusivity) in superior corona radiata (left) on FA (fractional anisotropy) skeleton (from dMRI data)	Inverse variance weighted	1180	-0.00684803	0.00125467	4.81395e-08	0.993175	0.990736	0.995621
SBP	1618.IDP	25130	IDP_dMRI_TBSS_MD_Posterior_corona_radiata_R	WM tract diffusivity	Mean MD (mean diffusivity) in posterior corona radiata (right) on FA (fractional anisotropy) skeleton (from dMRI data)	Inverse variance weighted	1180	-0.0137873	0.00132812	3.02365e-25	0.986307	0.983743	0.988878
SBP	1619.IDP	25131	IDP_dMRI_TBSS_MD_Posterior_corona_radiata_L	WM tract diffusivity	Mean MD (mean diffusivity) in posterior corona radiata (left) on FA (fractional anisotropy) skeleton (from dMRI data)	Inverse variance weighted	1180	-0.0139008	0.00135604	1.17136e-24	0.986195	0.983578	0.98882
SBP	1620.IDP	25132	IDP_dMRI_TBSS_MD_Posterior_thalamic_radiation_R	WM tract diffusivity	Mean MD (mean diffusivity) in posterior thalamic radiation (right) on FA (fractional anisotropy) skeleton (from dMRI data)	Inverse variance weighted	1180	-0.00904046	0.00124311	3.53072e-13	0.991	0.988589	0.993418
SBP	1621.IDP	25133	IDP_dMRI_TBSS_MD_Posterior_thalamic_radiation_L	WM tract diffusivity	Mean MD (mean diffusivity) in posterior thalamic radiation (left) on FA (fractional anisotropy) skeleton (from dMRI data)	Inverse variance weighted	1180	-0.00969521	0.00123155	3.48067e-15	0.990352	0.987964	0.992745
SBP	1622.IDP	25134	IDP_dMRI_TBSS_MD_Sagittal_stratum_R	WM tract diffusivity	Mean MD (mean diffusivity) in sagittal stratum (right) on FA (fractional anisotropy) skeleton (from dMRI data)	Inverse variance weighted	1180	-0.0107869	0.00126681	1.66528e-17	0.989271	0.986818	0.99173
SBP	1623.IDP	25135	IDP_dMRI_TBSS_MD_Sagittal_stratum_L	WM tract diffusivity	Mean MD (mean diffusivity) in sagittal stratum (left) on FA (fractional anisotropy) skeleton (from dMRI data)	Inverse variance weighted	1180	-0.0117108	0.00129929	2.00071e-19	0.988358	0.985844	0.990878
SBP	1624.IDP	25136	IDP_dMRI_TBSS_MD_External_capsule_R	WM tract diffusivity	Mean MD (mean diffusivity) in external capsule (right) on FA (fractional anisotropy) skeleton (from dMRI data)	Inverse variance weighted	1180	-0.0105674	0.00135737	6.95983e-15	0.989488	0.986859	0.992124
SBP	1625.IDP	25137	IDP_dMRI_TBSS_MD_External_capsule_L	WM tract diffusivity	Mean MD (mean diffusivity) in external capsule (left) on FA (fractional anisotropy) skeleton (from dMRI data)	Inverse variance weighted	1180	-0.0110109	0.00137071	9.51408e-16	0.989049	0.986396	0.99171
SBP	1626.IDP	25138	IDP_dMRI_TBSS_MD_Cingulum_cingulate_gyrus_R	WM tract diffusivity	Mean MD (mean diffusivity) in cingulum cingulate gyrus (right) on FA (fractional anisotropy) skeleton (from dMRI data)	Inverse variance weighted	1180	-0.0123236	0.00134165	4.09983e-20	0.987752	0.985158	0.990353
SBP	1627.IDP	25139	IDP_dMRI_TBSS_MD_Cingulum_cingulate_gyrus_L	WM tract diffusivity	Mean MD (mean diffusivity) in cingulum cingulate gyrus (left) on FA (fractional anisotropy) skeleton (from dMRI data)	Inverse variance weighted	1180	-0.0124964	0.00133631	8.64737e-21	0.987581	0.984998	0.990171
SBP	1628.IDP	25144	IDP_dMRI_TBSS_MD_Superior_longitudinal_fasciculus_R	WM tract diffusivity	Mean MD (mean diffusivity) in superior longitudinal fasciculus (right) on FA (fractional anisotropy) skeleton (from dMRI data)	Inverse variance weighted	1180	-0.00901788	0.0012924	3.0022e-12	0.991023	0.988515	0.993536
SBP	1629.IDP	25145	IDP_dMRI_TBSS_MD_Superior_longitudinal_fasciculus_L	WM tract diffusivity	Mean MD (mean diffusivity) in superior longitudinal fasciculus (left) on FA (fractional anisotropy) skeleton (from dMRI data)	Inverse variance weighted	1180	-0.00876509	0.00132725	4.0028e-11	0.991273	0.988698	0.993855
SBP	1630.IDP	25146	IDP_dMRI_TBSS_MD_Superior_fronto-occipital_fasciculus_R	WM tract diffusivity	Mean MD (mean diffusivity) in superior fronto-occipital fasciculus (right) on FA (fractional anisotropy) skeleton (from dMRI data)	Inverse variance weighted	1180	-0.00992396	0.00132229	6.13763e-14	0.990125	0.987562	0.992695
SBP	1631.IDP	25147	IDP_dMRI_TBSS_MD_Superior_fronto-occipital_fasciculus_L	WM tract diffusivity	Mean MD (mean diffusivity) in superior fronto-occipital fasciculus (left) on FA (fractional anisotropy) skeleton (from dMRI data)	Inverse variance weighted	1180	-0.00937402	0.00137073	7.99144e-12	0.99067	0.988012	0.993335
SBP	1632.IDP	25148	IDP_dMRI_TBSS_MD_Uncinate_fasciculus_R	WM tract diffusivity	Mean MD (mean diffusivity) in uncinate fasciculus (right) on FA (fractional anisotropy) skeleton (from dMRI data)	Inverse variance weighted	1180	-0.00890048	0.00128079	3.67351e-12	0.991139	0.988654	0.99363
SBP	1633.IDP	25149	IDP_dMRI_TBSS_MD_Uncinate_fasciculus_L	WM tract diffusivity	Mean MD (mean diffusivity) in uncinate fasciculus (left) on FA (fractional anisotropy) skeleton (from dMRI data)	Inverse variance weighted	1180	-0.008693	0.00129502	1.91109e-11	0.991345	0.988832	0.993864
SBP	1634.IDP	25150	IDP_dMRI_TBSS_MD_Tapetum_R	WM tract diffusivity	Mean MD (mean diffusivity) in tapetum (right) on FA (fractional anisotropy) skeleton (from dMRI data)	Inverse variance weighted	1180	-0.0166997	0.00132634	2.37316e-36	0.983439	0.980886	0.985999
SBP	1635.IDP	25203	IDP_dMRI_TBSS_L1_Body_of_corpus_callosum	WM tract diffusivity	Mean L1 in body of corpus callosum on FA (fractional anisotropy) skeleton (from dMRI data)	Inverse variance weighted	1180	-0.016298	0.00131436	2.61465e-35	0.983834	0.981303	0.986372
SBP	1636.IDP	25216	IDP_dMRI_TBSS_L1_Anterior_limb_of_internal_capsule_R	WM tract diffusivity	Mean L1 in anterior limb of internal capsule (right) on FA (fractional anisotropy) skeleton (from dMRI data)	Inverse variance weighted	1180	-0.00824512	0.0013327	6.14127e-10	0.991789	0.989202	0.994383
SBP	1637.IDP	25217	IDP_dMRI_TBSS_L1_Anterior_limb_of_internal_capsule_L	WM tract diffusivity	Mean L1 in anterior limb of internal capsule (left) on FA (fractional anisotropy) skeleton (from dMRI data)	Inverse variance weighted	1180	-0.00844636	0.00133979	2.89595e-10	0.991589	0.988989	0.994197
SBP	1642.IDP	25220	IDP_dMRI_TBSS_L1_Retrolenticular_part_of_internal_capsule_R	WM tract diffusivity	Mean L1 in retrolenticular part of internal capsule (right) on FA (fractional anisotropy) skeleton (from dMRI data)	Inverse variance weighted	1180	-0.0108257	0.0013893	6.58754e-15	0.989233	0.986543	0.99193
SBP	1643.IDP	25221	IDP_dMRI_TBSS_L1_Retrolenticular_part_of_internal_capsule_L	WM tract diffusivity	Mean L1 in retrolenticular part of internal capsule (left) on FA (fractional anisotropy) skeleton (from dMRI data)	Inverse variance weighted	1180	-0.0104005	0.00140943	1.59204e-13	0.989653	0.986923	0.992391
SBP	1644.IDP	25222	IDP_dMRI_TBSS_L1_Anterior_corona_radiata_R	WM tract diffusivity	Mean L1 in anterior corona radiata (right) on FA (fractional anisotropy) skeleton (from dMRI data)	Inverse variance weighted	1180	-0.00841438	0.00129503	8.17054e-11	0.991621	0.989107	0.994141
SBP	1645.IDP	25223	IDP_dMRI_TBSS_L1_Anterior_corona_radiata_L	WM tract diffusivity	Mean L1 in anterior corona radiata (left) on FA (fractional anisotropy) skeleton (from dMRI data)	Inverse variance weighted	1180	-0.00905766	0.00128416	1.74628e-12	0.990983	0.988492	0.993481
SBP	1646.IDP	25224	IDP_dMRI_TBSS_L1_Superior_corona_radiata_R	WM tract diffusivity	Mean L1 in superior corona radiata (right) on FA (fractional anisotropy) skeleton (from dMRI data)	Inverse variance weighted	1180	-0.00723482	0.00118347	9.76321e-10	0.992791	0.990491	0.995097
SBP	1647.IDP	25225	IDP_dMRI_TBSS_L1_Superior_corona_radiata_L	WM tract diffusivity	Mean L1 in superior corona radiata (left) on FA (fractional anisotropy) skeleton (from dMRI data)	Inverse variance weighted	1180	-0.00747747	0.00118954	3.25674e-10	0.99255	0.990239	0.994867
SBP	1648.IDP	25226	IDP_dMRI_TBSS_L1_Posterior_corona_radiata_R	WM tract diffusivity	Mean L1 in posterior corona radiata (right) on FA (fractional anisotropy) skeleton (from dMRI data)	Inverse variance weighted	1180	-0.00674593	0.00118695	1.32044e-08	0.993277	0.990969	0.99559
SBP	1653.IDP	25227	IDP_dMRI_TBSS_L1_Posterior_corona_radiata_L	WM tract diffusivity	Mean L1 in posterior corona radiata (left) on FA (fractional anisotropy) skeleton (from dMRI data)	Inverse variance weighted	1180	-0.00594523	0.00116343	3.22024e-07	0.994072	0.991808	0.996342
SBP	1666.IDP	25230	IDP_dMRI_TBSS_L1_Sagittal_stratum_R	WM tract diffusivity	Mean L1 in sagittal stratum (right) on FA (fractional anisotropy) skeleton (from dMRI data)	Inverse variance weighted	1180	-0.0112858	0.00122277	2.71382e-20	0.988778	0.986411	0.99115
SBP	1667.IDP	25232	IDP_dMRI_TBSS_L1_External_capsule_R	WM tract diffusivity	Mean L1 in external capsule (right) on FA (fractional anisotropy) skeleton (from dMRI data)	Inverse variance weighted	1180	-0.0120006	0.00121769	6.50691e-23	0.988071	0.985716	0.990432
SBP	1670.IDP	25233	IDP_dMRI_TBSS_L1_External_capsule_L	WM tract diffusivity	Mean L1 in external capsule (left) on FA (fractional anisotropy) skeleton (from dMRI data)	Inverse variance weighted	1180	-0.00695546	0.00121161	9.43111e-09	0.993069	0.990713	0.99543
SBP	1671.IDP	25240	IDP_dMRI_TBSS_L1_Superior_longitudinal_fasciculus_R	WM tract diffusivity	Mean L1 in superior longitudinal fasciculus (right) on FA (fractional anisotropy) skeleton (from dMRI data)	Inverse variance weighted	1180	-0.00770998	0.00125753	8.73102e-10	0.99232	0.989877	0.994769
SBP	1672.IDP	25241	IDP_dMRI_TBSS_L1_Superior_longitudinal_fasciculus_L	WM tract diffusivity	Mean L1 in superior longitudinal fasciculus (left) on FA (fractional anisotropy) skeleton (from dMRI data)	Inverse variance weighted	1180	-0.00815736	0.0012827	2.02368e-10	0.991876	0.989385	0.994373
SBP	1673.IDP	25243	IDP_dMRI_TBSS_L1_Superior_fronto-occipital_fasciculus_L	WM tract diffusivity	Mean L1 in superior fronto-occipital fasciculus (left) on FA (fractional anisotropy) skeleton (from dMRI data)	Inverse variance weighted	1180	-0.00926183	0.0012998	1.03645e-12	0.990781	0.98826	0.993308
SBP	1674.IDP	25245	IDP_dMRI_TBSS_L1_Uncinate_fasciculus_L	WM tract diffusivity	Mean L1 in uncinate fasciculus (left) on FA (fractional anisotropy) skeleton (from dMRI data)	Inverse variance weighted	1180	-0.00888013	0.00128274	4.42917e-12	0.991159	0.98867	0.993654
SBP	1675.IDP	25246	IDP_dMRI_TBSS_L1_Tapetum_R	WM tract diffusivity	Mean L1 in tapetum (right) on FA (fractional anisotropy) skeleton (from dMRI data)	Inverse variance weighted	1180	-0.00795857	0.00126321	2.9716e-10	0.992073	0.98962	0.994532
SBP	1676.IDP	25259	IDP_dMRI_TBSS_L2_Inferior_cerebellar_peduncle_L	WM tract diffusivity	Mean L2 in inferior cerebellar peduncle (left) on FA (fractional anisotropy) skeleton (from dMRI data)	Inverse variance weighted	1180	-0.00740546	0.00127592	6.47395e-09	0.992622	0.990143	0.995107
SBP	1677.IDP	25262	IDP_dMRI_TBSS_L2_Cerebral_peduncle_R	WM tract diffusivity	Mean L2 in cerebral peduncle (right) on FA (fractional anisotropy) skeleton (from dMRI data)	Inverse variance weighted	1180	-0.00796134	0.00131163	1.28049e-09	0.99207	0.989523	0.994624
SBP	1680.IDP	25263	IDP_dMRI_TBSS_L2_Cerebral_peduncle_L	WM tract diffusivity	Mean L2 in cerebral peduncle (left) on FA (fractional anisotropy) skeleton (from dMRI data)	Inverse variance weighted	1180	-0.00624469	0.00125775	6.87092e-07	0.993775	0.991328	0.996228
SBP	1682.IDP	25264	IDP_dMRI_TBSS_L2_Anterior_limb_of_internal_capsule_R	WM tract diffusivity	Mean L2 in anterior limb of internal capsule (right) on FA (fractional anisotropy) skeleton (from dMRI data)	Inverse variance weighted	1180	-0.0174583	0.00138074	1.20469e-36	0.982693	0.980037	0.985356
SBP	1683.IDP	25265	IDP_dMRI_TBSS_L2_Anterior_limb_of_internal_capsule_L	WM tract diffusivity	Mean L2 in anterior limb of internal capsule (left) on FA (fractional anisotropy) skeleton (from dMRI data)	Inverse variance weighted	1180	-0.0159058	0.00136983	3.60083e-31	0.98422	0.981581	0.986866
SBP	1690.IDP	25266	IDP_dMRI_TBSS_L2_Posterior_limb_of_internal_capsule_R	WM tract diffusivity	Mean L2 in posterior limb of internal capsule (right) on FA (fractional anisotropy) skeleton (from dMRI data)	Inverse variance weighted	1180	-0.00896849	0.00134919	2.98436e-11	0.991072	0.988454	0.993696
SBP	1691.IDP	25267	IDP_dMRI_TBSS_L2_Posterior_limb_of_internal_capsule_L	WM tract diffusivity	Mean L2 in posterior limb of internal capsule (left) on FA (fractional anisotropy) skeleton (from dMRI data)	Inverse variance weighted	1180	-0.00951305	0.00136698	3.42259e-12	0.990532	0.987882	0.99319
SBP	1693.IDP	25268	IDP_dMRI_TBSS_L2_Retrolenticular_part_of_internal_capsule_R	WM tract diffusivity	Mean L2 in retrolenticular part of internal capsule (right) on FA (fractional anisotropy) skeleton (from dMRI data)	Inverse variance weighted	1180	-0.00760372	0.0012183	4.34105e-10	0.992425	0.990058	0.994798
SBP	1695.IDP	25269	IDP_dMRI_TBSS_L2_Retrolenticular_part_of_internal_capsule_L	WM tract diffusivity	Mean L2 in retrolenticular part of internal capsule (left) on FA (fractional anisotropy) skeleton (from dMRI data)	Inverse variance weighted	1180	-0.00602306	0.00122833	9.41724e-07	0.993995	0.991605	0.996391
SBP	1696.IDP	25270	IDP_dMRI_TBSS_L2_Anterior_corona_radiata_R	WM tract diffusivity	Mean L2 in anterior corona radiata (right) on FA (fractional anisotropy) skeleton (from dMRI data)	Inverse variance weighted	1180	-0.00861364	0.0011439	5.07269e-14	0.991423	0.989203	0.993649
SBP	1709.IDP	25271	IDP_dMRI_TBSS_L2_Anterior_corona_radiata_L	WM tract diffusivity	Mean L2 in anterior corona radiata (left) on FA (fractional anisotropy) skeleton (from dMRI data)	Inverse variance weighted	1180	-0.00707762	0.00115975	1.04276e-09	0.992947	0.990693	0.995207
SBP	1712.IDP	25272	IDP_dMRI_TBSS_L2_Superior_corona_radiata_R	WM tract diffusivity	Mean L2 in superior corona radiata (right) on FA (fractional anisotropy) skeleton (from dMRI data)	Inverse variance weighted	1180	-0.00888899	0.00119986	1.27858e-13	0.99115	0.988822	0.993484
SBP	1713.IDP	25273	IDP_dMRI_TBSS_L2_Superior_corona_radiata_L	WM tract diffusivity	Mean L2 in superior corona radiata (left) on FA (fractional anisotropy) skeleton (from dMRI data)	Inverse variance weighted	1180	-0.00943896	0.00122163	1.1054e-14	0.990605	0.988236	0.99298
SBP	1714.IDP	25274	IDP_dMRI_TBSS_L2_Posterior_corona_radiata_R	WM tract diffusivity	Mean L2 in posterior corona radiata (right) on FA (fractional anisotropy) skeleton (from dMRI data)	Inverse variance weighted	1180	-0.0108968	0.00129688	4.37798e-17	0.989162	0.986651	0.99168
SBP	1715.IDP	25275	IDP_dMRI_TBSS_L2_Posterior_corona_radiata_L	WM tract diffusivity	Mean L2 in posterior corona radiata (left) on FA (fractional anisotropy) skeleton (from dMRI data)	Inverse variance weighted	1180	-0.0115511	0.00133039	3.8725e-18	0.988515	0.985941	0.991096
SBP	1716.IDP	25276	IDP_dMRI_TBSS_L2_Posterior_thalamic_radiation_R	WM tract diffusivity	Mean L2 in posterior thalamic radiation (right) on FA (fractional anisotropy) skeleton (from dMRI data)	Inverse variance weighted	1180	-0.00687429	0.00121799	1.66198e-08	0.993149	0.990781	0.995523
SBP	1717.IDP	25277	IDP_dMRI_TBSS_L2_Posterior_thalamic_radiation_L	WM tract diffusivity	Mean L2 in posterior thalamic radiation (left) on FA (fractional anisotropy) skeleton (from dMRI data)	Inverse variance weighted	1180	-0.00688532	0.00122382	1.84337e-08	0.993138	0.990759	0.995523
SBP	1718.IDP	25278	IDP_dMRI_TBSS_L2_Sagittal_stratum_R	WM tract diffusivity	Mean L2 in sagittal stratum (right) on FA (fractional anisotropy) skeleton (from dMRI data)	Inverse variance weighted	1180	-0.0092335	0.00124104	1.00577e-13	0.990809	0.988402	0.993222
SBP	1719.IDP	25279	IDP_dMRI_TBSS_L2_Sagittal_stratum_L	WM tract diffusivity	Mean L2 in sagittal stratum (left) on FA (fractional anisotropy) skeleton (from dMRI data)	Inverse variance weighted	1180	-0.00995846	0.00121704	2.77975e-16	0.990091	0.987732	0.992456
SBP	1720.IDP	25280	IDP_dMRI_TBSS_L2_External_capsule_R	WM tract diffusivity	Mean L2 in external capsule (right) on FA (fractional anisotropy) skeleton (from dMRI data)	Inverse variance weighted	1180	-0.010326	0.00135933	3.04612e-14	0.989727	0.987094	0.992368
SBP	1721.IDP	25281	IDP_dMRI_TBSS_L2_External_capsule_L	WM tract diffusivity	Mean L2 in external capsule (left) on FA (fractional anisotropy) skeleton (from dMRI data)	Inverse variance weighted	1180	-0.0104167	0.00137594	3.71487e-14	0.989637	0.986972	0.99231
SBP	1722.IDP	25288	IDP_dMRI_TBSS_L2_Superior_longitudinal_fasciculus_R	WM tract diffusivity	Mean L2 in superior longitudinal fasciculus (right) on FA (fractional anisotropy) skeleton (from dMRI data)	Inverse variance weighted	1180	-0.0119758	0.0013031	3.92047e-20	0.988096	0.985575	0.990623
SBP	1723.IDP	25289	IDP_dMRI_TBSS_L2_Superior_longitudinal_fasciculus_L	WM tract diffusivity	Mean L2 in superior longitudinal fasciculus (left) on FA (fractional anisotropy) skeleton (from dMRI data)	Inverse variance weighted	1180	-0.0132019	0.00131147	7.76991e-24	0.986885	0.984351	0.989425
SBP	1724.IDP	25290	IDP_dMRI_TBSS_L2_Superior_fronto-occipital_fasciculus_R	WM tract diffusivity	Mean L2 in superior fronto-occipital fasciculus (right) on FA (fractional anisotropy) skeleton (from dMRI data)	Inverse variance weighted	1180	-0.0091007	0.00130482	3.06576e-12	0.990941	0.98841	0.993478
SBP	1725.IDP	25291	IDP_dMRI_TBSS_L2_Superior_fronto-occipital_fasciculus_L	WM tract diffusivity	Mean L2 in superior fronto-occipital fasciculus (left) on FA (fractional anisotropy) skeleton (from dMRI data)	Inverse variance weighted	1180	-0.0082847	0.00130731	2.33991e-10	0.99175	0.989212	0.994294
SBP	1726.IDP	25310	IDP_dMRI_TBSS_L3_Cerebral_peduncle_R	WM tract diffusivity	Mean L3 in cerebral peduncle (right) on FA (fractional anisotropy) skeleton (from dMRI data)	Inverse variance weighted	1180	-0.00984327	0.00125512	4.41693e-15	0.990205	0.987772	0.992644
SBP	1727.IDP	25311	IDP_dMRI_TBSS_L3_Cerebral_peduncle_L	WM tract diffusivity	Mean L3 in cerebral peduncle (left) on FA (fractional anisotropy) skeleton (from dMRI data)	Inverse variance weighted	1180	-0.00979731	0.0012932	3.5628e-14	0.990251	0.987744	0.992764
SBP	1728.IDP	25312	IDP_dMRI_TBSS_L3_Anterior_limb_of_internal_capsule_R	WM tract diffusivity	Mean L3 in anterior limb of internal capsule (right) on FA (fractional anisotropy) skeleton (from dMRI data)	Inverse variance weighted	1180	-0.00753806	0.00123573	1.06011e-09	0.99249	0.990089	0.994897
SBP	1729.IDP	25313	IDP_dMRI_TBSS_L3_Anterior_limb_of_internal_capsule_L	WM tract diffusivity	Mean L3 in anterior limb of internal capsule (left) on FA (fractional anisotropy) skeleton (from dMRI data)	Inverse variance weighted	1180	-0.00778558	0.0012268	2.20656e-10	0.992245	0.989862	0.994633
SBP	1730.IDP	25315	IDP_dMRI_TBSS_L3_Posterior_limb_of_internal_capsule_L	WM tract diffusivity	Mean L3 in posterior limb of internal capsule (left) on FA (fractional anisotropy) skeleton (from dMRI data)	Inverse variance weighted	1180	-0.0122281	0.00129306	3.178e-21	0.987846	0.985346	0.990353
SBP	1731.IDP	25316	IDP_dMRI_TBSS_L3_Retrolenticular_part_of_internal_capsule_R	WM tract diffusivity	Mean L3 in retrolenticular part of internal capsule (right) on FA (fractional anisotropy) skeleton (from dMRI data)	Inverse variance weighted	1180	-0.0129913	0.00128185	3.87037e-24	0.987093	0.984616	0.989576
SBP	1738.IDP	25317	IDP_dMRI_TBSS_L3_Retrolenticular_part_of_internal_capsule_L	WM tract diffusivity	Mean L3 in retrolenticular part of internal capsule (left) on FA (fractional anisotropy) skeleton (from dMRI data)	Inverse variance weighted	1180	-0.00810365	0.00131392	6.93675e-10	0.991929	0.989378	0.994487
SBP	1739.IDP	25318	IDP_dMRI_TBSS_L3_Anterior_corona_radiata_R	WM tract diffusivity	Mean L3 in anterior corona radiata (right) on FA (fractional anisotropy) skeleton (from dMRI data)	Inverse variance weighted	1180	-0.00642269	0.00131172	9.76168e-07	0.993598	0.991047	0.996156
SBP	1740.IDP	25319	IDP_dMRI_TBSS_L3_Anterior_corona_radiata_L	WM tract diffusivity	Mean L3 in anterior corona radiata (left) on FA (fractional anisotropy) skeleton (from dMRI data)	Inverse variance weighted	1180	-0.00932653	0.00122105	2.20435e-14	0.990717	0.988349	0.993091
SBP	1741.IDP	25320	IDP_dMRI_TBSS_L3_Superior_corona_radiata_R	WM tract diffusivity	Mean L3 in superior corona radiata (right) on FA (fractional anisotropy) skeleton (from dMRI data)	Inverse variance weighted	1180	-0.00868327	0.00124694	3.31533e-12	0.991354	0.988934	0.99378
SBP	1760.IDP	25321	IDP_dMRI_TBSS_L3_Superior_corona_radiata_L	WM tract diffusivity	Mean L3 in superior corona radiata (left) on FA (fractional anisotropy) skeleton (from dMRI data)	Inverse variance weighted	1180	-0.00715827	0.00121451	3.77095e-09	0.992867	0.990507	0.995234
SBP	1761.IDP	25322	IDP_dMRI_TBSS_L3_Posterior_corona_radiata_R	WM tract diffusivity	Mean L3 in posterior corona radiata (right) on FA (fractional anisotropy) skeleton (from dMRI data)	Inverse variance weighted	1180	-0.00743035	0.00126412	4.15498e-09	0.992597	0.990141	0.99506
SBP	1762.IDP	25323	IDP_dMRI_TBSS_L3_Posterior_corona_radiata_L	WM tract diffusivity	Mean L3 in posterior corona radiata (left) on FA (fractional anisotropy) skeleton (from dMRI data)	Inverse variance weighted	1180	-0.0106699	0.00136271	4.88069e-15	0.989387	0.986748	0.992033
SBP	1763.IDP	25324	IDP_dMRI_TBSS_L3_Posterior_thalamic_radiation_R	WM tract diffusivity	Mean L3 in posterior thalamic radiation (right) on FA (fractional anisotropy) skeleton (from dMRI data)	Inverse variance weighted	1180	-0.0105011	0.00141469	1.14582e-13	0.989554	0.986814	0.992301
SBP	1765.IDP	25325	IDP_dMRI_TBSS_L3_Posterior_thalamic_radiation_L	WM tract diffusivity	Mean L3 in posterior thalamic radiation (left) on FA (fractional anisotropy) skeleton (from dMRI data)	Inverse variance weighted	1180	-0.00620783	0.00126332	8.92745e-07	0.993811	0.991354	0.996275
SBP	1766.IDP	25326	IDP_dMRI_TBSS_L3_Sagittal_stratum_R	WM tract diffusivity	Mean L3 in sagittal stratum (right) on FA (fractional anisotropy) skeleton (from dMRI data)	Inverse variance weighted	1180	-0.0105155	0.00124621	3.22958e-17	0.98954	0.987126	0.99196
SBP	1767.IDP	25327	IDP_dMRI_TBSS_L3_Sagittal_stratum_L	WM tract diffusivity	Mean L3 in sagittal stratum (left) on FA (fractional anisotropy) skeleton (from dMRI data)	Inverse variance weighted	1180	-0.0109604	0.00126881	5.7013e-18	0.989099	0.986643	0.991562
SBP	1768.IDP	25328	IDP_dMRI_TBSS_L3_External_capsule_R	WM tract diffusivity	Mean L3 in external capsule (right) on FA (fractional anisotropy) skeleton (from dMRI data)	Inverse variance weighted	1180	-0.00870322	0.00135906	1.51487e-10	0.991335	0.988697	0.993979
SBP	1769.IDP	25329	IDP_dMRI_TBSS_L3_External_capsule_L	WM tract diffusivity	Mean L3 in external capsule (left) on FA (fractional anisotropy) skeleton (from dMRI data)	Inverse variance weighted	1180	-0.00936337	0.00136313	6.46502e-12	0.99068	0.988037	0.993331
SBP	1770.IDP	25330	IDP_dMRI_TBSS_L3_Cingulum_cingulate_gyrus_R	WM tract diffusivity	Mean L3 in cingulum cingulate gyrus (right) on FA (fractional anisotropy) skeleton (from dMRI data)	Inverse variance weighted	1180	-0.0087865	0.00133842	5.20958e-11	0.991252	0.988655	0.993856
SBP	1771.IDP	25331	IDP_dMRI_TBSS_L3_Cingulum_cingulate_gyrus_L	WM tract diffusivity	Mean L3 in cingulum cingulate gyrus (left) on FA (fractional anisotropy) skeleton (from dMRI data)	Inverse variance weighted	1180	-0.00970557	0.00131791	1.77958e-13	0.990341	0.987787	0.992903
SBP	1772.IDP	25336	IDP_dMRI_TBSS_L3_Superior_longitudinal_fasciculus_R	WM tract diffusivity	Mean L3 in superior longitudinal fasciculus (right) on FA (fractional anisotropy) skeleton (from dMRI data)	Inverse variance weighted	1180	-0.00783649	0.00127019	6.84844e-10	0.992194	0.989727	0.994667
SBP	1773.IDP	25337	IDP_dMRI_TBSS_L3_Superior_longitudinal_fasciculus_L	WM tract diffusivity	Mean L3 in superior longitudinal fasciculus (left) on FA (fractional anisotropy) skeleton (from dMRI data)	Inverse variance weighted	1180	-0.007685	0.00128706	2.35829e-09	0.992344	0.989844	0.994851
SBP	1774.IDP	25338	IDP_dMRI_TBSS_L3_Superior_fronto-occipital_fasciculus_R	WM tract diffusivity	Mean L3 in superior fronto-occipital fasciculus (right) on FA (fractional anisotropy) skeleton (from dMRI data)	Inverse variance weighted	1180	-0.00983809	0.00129724	3.35372e-14	0.99021	0.987696	0.992731
SBP	1775.IDP	25339	IDP_dMRI_TBSS_L3_Superior_fronto-occipital_fasciculus_L	WM tract diffusivity	Mean L3 in superior fronto-occipital fasciculus (left) on FA (fractional anisotropy) skeleton (from dMRI data)	Inverse variance weighted	1180	-0.00936242	0.00133675	2.48986e-12	0.990681	0.988089	0.99328
SBP	1776.IDP	25515	IDP_dMRI_ProbtrackX_MD_ar_l	WM tract diffusivity	Weighted-mean MD (mean diffusivity) in tract left acoustic radiation (from dMRI data)	Inverse variance weighted	1180	-0.00838728	0.00128379	6.43792e-11	0.991648	0.989156	0.994146
SBP	1777.IDP	25516	IDP_dMRI_ProbtrackX_MD_ar_r	WM tract diffusivity	Weighted-mean MD (mean diffusivity) in tract right acoustic radiation (from dMRI data)	Inverse variance weighted	1180	-0.00807367	0.00127186	2.18233e-10	0.991959	0.989489	0.994435
SBP	1778.IDP	25517	IDP_dMRI_ProbtrackX_MD_atr_l	WM tract diffusivity	Weighted-mean MD (mean diffusivity) in tract left anterior thalamic radiation (from dMRI data)	Inverse variance weighted	1180	-0.0149959	0.00125806	9.32706e-33	0.985116	0.98269	0.987548
SBP	1779.IDP	25518	IDP_dMRI_ProbtrackX_MD_atr_r	WM tract diffusivity	Weighted-mean MD (mean diffusivity) in tract right anterior thalamic radiation (from dMRI data)	Inverse variance weighted	1180	-0.0145273	0.00125631	6.31086e-31	0.985578	0.983154	0.988008
SBP	1780.IDP	25519	IDP_dMRI_ProbtrackX_MD_cgc_l	WM tract diffusivity	Weighted-mean MD (mean diffusivity) in tract left cingulate gyrus part of cingulum (from dMRI data)	Inverse variance weighted	1180	-0.00642521	0.00127272	4.45477e-07	0.993595	0.99112	0.996077
SBP	1781.IDP	25520	IDP_dMRI_ProbtrackX_MD_cgc_r	WM tract diffusivity	Weighted-mean MD (mean diffusivity) in tract right cingulate gyrus part of cingulum (from dMRI data)	Inverse variance weighted	1180	-0.00716518	0.00128001	2.17136e-08	0.99286	0.990373	0.995354
SBP	1786.IDP	25526	IDP_dMRI_ProbtrackX_MD_fmi	WM tract diffusivity	Weighted-mean MD (mean diffusivity) in tract forceps minor (from dMRI data)	Inverse variance weighted	1180	-0.0100425	0.00135519	1.25927e-13	0.990008	0.987382	0.992641
SBP	1787.IDP	25527	IDP_dMRI_ProbtrackX_MD_ifo_l	WM tract diffusivity	Weighted-mean MD (mean diffusivity) in tract left inferior fronto-occipital fasciculus (from dMRI data)	Inverse variance weighted	1180	-0.0100091	0.00136034	1.87011e-13	0.990041	0.987405	0.992684
SBP	1788.IDP	25528	IDP_dMRI_ProbtrackX_MD_ifo_r	WM tract diffusivity	Weighted-mean MD (mean diffusivity) in tract right inferior fronto-occipital fasciculus (from dMRI data)	Inverse variance weighted	1180	-0.00775782	0.00128862	1.74162e-09	0.992272	0.989769	0.994782
SBP	1789.IDP	25529	IDP_dMRI_ProbtrackX_MD_ilf_l	WM tract diffusivity	Weighted-mean MD (mean diffusivity) in tract left inferior longitudinal fasciculus (from dMRI data)	Inverse variance weighted	1180	-0.00869162	0.00129387	1.84835e-11	0.991346	0.988835	0.993863
SBP	1794.IDP	25530	IDP_dMRI_ProbtrackX_MD_ilf_r	WM tract diffusivity	Weighted-mean MD (mean diffusivity) in tract right inferior longitudinal fasciculus (from dMRI data)	Inverse variance weighted	1180	-0.0069906	0.00122723	1.22486e-08	0.993034	0.990648	0.995425
SBP	1795.IDP	25534	IDP_dMRI_ProbtrackX_MD_ptr_l	WM tract diffusivity	Weighted-mean MD (mean diffusivity) in tract left posterior thalamic radiation (from dMRI data)	Inverse variance weighted	1180	-0.00800819	0.00124245	1.15229e-10	0.992024	0.989611	0.994443
SBP	1796.IDP	25535	IDP_dMRI_ProbtrackX_MD_ptr_r	WM tract diffusivity	Weighted-mean MD (mean diffusivity) in tract right posterior thalamic radiation (from dMRI data)	Inverse variance weighted	1180	-0.0117768	0.00133427	1.08098e-18	0.988292	0.985711	0.99088
SBP	1797.IDP	25536	IDP_dMRI_ProbtrackX_MD_slf_l	WM tract diffusivity	Weighted-mean MD (mean diffusivity) in tract left superior longitudinal fasciculus (from dMRI data)	Inverse variance weighted	1180	-0.0106692	0.00131226	4.27774e-16	0.989387	0.986846	0.991936
SBP	1798.IDP	25537	IDP_dMRI_ProbtrackX_MD_slf_r	WM tract diffusivity	Weighted-mean MD (mean diffusivity) in tract right superior longitudinal fasciculus (from dMRI data)	Inverse variance weighted	1180	-0.00753339	0.00129279	5.63562e-09	0.992495	0.989983	0.995013
SBP	1799.IDP	25538	IDP_dMRI_ProbtrackX_MD_str_l	WM tract diffusivity	Weighted-mean MD (mean diffusivity) in tract left superior thalamic radiation (from dMRI data)	Inverse variance weighted	1180	-0.00743624	0.00130833	1.3175e-08	0.992591	0.990049	0.99514
SBP	1805.IDP	25539	IDP_dMRI_ProbtrackX_MD_str_r	WM tract diffusivity	Weighted-mean MD (mean diffusivity) in tract right superior thalamic radiation (from dMRI data)	Inverse variance weighted	1180	-0.00726865	0.00128759	1.65031e-08	0.992758	0.990255	0.995266
SBP	1806.IDP	25540	IDP_dMRI_ProbtrackX_MD_unc_l	WM tract diffusivity	Weighted-mean MD (mean diffusivity) in tract left uncinate fasciculus (from dMRI data)	Inverse variance weighted	1180	-0.0097239	0.00134748	5.34063e-13	0.990323	0.987711	0.992942
SBP	1807.IDP	25541	IDP_dMRI_ProbtrackX_MD_unc_r	WM tract diffusivity	Weighted-mean MD (mean diffusivity) in tract right uncinate fasciculus (from dMRI data)	Inverse variance weighted	1180	-0.00936368	0.00130256	6.54229e-13	0.99068	0.988154	0.993212
SBP	1808.IDP	25570	IDP_dMRI_ProbtrackX_L1_ar_r	WM tract diffusivity	Weighted-mean L1 in tract right acoustic radiation (from dMRI data)	Inverse variance weighted	1180	-0.00936302	0.00133526	2.34748e-12	0.990681	0.988091	0.993277
SBP	1809.IDP	25571	IDP_dMRI_ProbtrackX_L1_atr_l	WM tract diffusivity	Weighted-mean L1 in tract left anterior thalamic radiation (from dMRI data)	Inverse variance weighted	1180	-0.00973482	0.00130181	7.552e-14	0.990312	0.987789	0.992842
SBP	1813.IDP	25572	IDP_dMRI_ProbtrackX_L1_atr_r	WM tract diffusivity	Weighted-mean L1 in tract right anterior thalamic radiation (from dMRI data)	Inverse variance weighted	1180	-0.00634529	0.0012153	1.77797e-07	0.993675	0.991311	0.996045
SBP	1814.IDP	25581	IDP_dMRI_ProbtrackX_L1_ifo_l	WM tract diffusivity	Weighted-mean L1 in tract left inferior fronto-occipital fasciculus (from dMRI data)	Inverse variance weighted	1180	-0.006982	0.0011964	5.35206e-09	0.993042	0.990716	0.995374
SBP	1815.IDP	25582	IDP_dMRI_ProbtrackX_L1_ifo_r	WM tract diffusivity	Weighted-mean L1 in tract right inferior fronto-occipital fasciculus (from dMRI data)	Inverse variance weighted	1180	-0.0101686	0.00139949	3.70485e-13	0.989883	0.987171	0.992602
SBP	1816.IDP	25583	IDP_dMRI_ProbtrackX_L1_ilf_l	WM tract diffusivity	Weighted-mean L1 in tract left inferior longitudinal fasciculus (from dMRI data)	Inverse variance weighted	1180	-0.00961376	0.00139636	5.78493e-12	0.990432	0.987725	0.993147
SBP	1817.IDP	25584	IDP_dMRI_ProbtrackX_L1_ilf_r	WM tract diffusivity	Weighted-mean L1 in tract right inferior longitudinal fasciculus (from dMRI data)	Inverse variance weighted	1180	-0.00992297	0.00131266	4.04911e-14	0.990126	0.987582	0.992677
SBP	1818.IDP	25590	IDP_dMRI_ProbtrackX_L1_slf_l	WM tract diffusivity	Weighted-mean L1 in tract left superior longitudinal fasciculus (from dMRI data)	Inverse variance weighted	1180	-0.0103249	0.00131614	4.33679e-15	0.989728	0.987178	0.992285
SBP	1819.IDP	25591	IDP_dMRI_ProbtrackX_L1_slf_r	WM tract diffusivity	Weighted-mean L1 in tract right superior longitudinal fasciculus (from dMRI data)	Inverse variance weighted	1180	-0.00741115	0.00124633	2.74146e-09	0.992616	0.990194	0.995044
SBP	1820.IDP	25592	IDP_dMRI_ProbtrackX_L1_str_l	WM tract diffusivity	Weighted-mean L1 in tract left superior thalamic radiation (from dMRI data)	Inverse variance weighted	1180	-0.00812477	0.00125319	8.97493e-11	0.991908	0.989475	0.994348
SBP	1822.IDP	25594	IDP_dMRI_ProbtrackX_L1_unc_l	WM tract diffusivity	Weighted-mean L1 in tract left uncinate fasciculus (from dMRI data)	Inverse variance weighted	1180	-0.007136	0.00124841	1.09008e-08	0.992889	0.990463	0.995322
SBP	1823.IDP	25595	IDP_dMRI_ProbtrackX_L1_unc_r	WM tract diffusivity	Weighted-mean L1 in tract right uncinate fasciculus (from dMRI data)	Inverse variance weighted	1180	-0.0110659	0.00128909	9.13954e-18	0.988995	0.986499	0.991497
SBP	1824.IDP	25596	IDP_dMRI_ProbtrackX_L2_ar_l	WM tract diffusivity	Weighted-mean L2 in tract left acoustic radiation (from dMRI data)	Inverse variance weighted	1180	-0.008783	0.00129768	1.30384e-11	0.991255	0.988737	0.99378
SBP	1833.IDP	25597	IDP_dMRI_ProbtrackX_L2_ar_r	WM tract diffusivity	Weighted-mean L2 in tract right acoustic radiation (from dMRI data)	Inverse variance weighted	1180	-0.00704909	0.00134709	1.66944e-07	0.992976	0.990357	0.995601
SBP	1834.IDP	25598	IDP_dMRI_ProbtrackX_L2_atr_l	WM tract diffusivity	Weighted-mean L2 in tract left anterior thalamic radiation (from dMRI data)	Inverse variance weighted	1180	-0.00708899	0.00130321	5.33844e-08	0.992936	0.990403	0.995476
SBP	1835.IDP	25599	IDP_dMRI_ProbtrackX_L2_atr_r	WM tract diffusivity	Weighted-mean L2 in tract right anterior thalamic radiation (from dMRI data)	Inverse variance weighted	1180	-0.00834086	0.00131498	2.25432e-10	0.991694	0.989141	0.994253
SBP	1836.IDP	25604	IDP_dMRI_ProbtrackX_L2_cst_l	WM tract diffusivity	Weighted-mean L2 in tract left corticospinal tract (from dMRI data)	Inverse variance weighted	1180	-0.00828154	0.0012939	1.54943e-10	0.991753	0.989241	0.994271
SBP	1842.IDP	25607	IDP_dMRI_ProbtrackX_L2_fmi	WM tract diffusivity	Weighted-mean L2 in tract forceps minor (from dMRI data)	Inverse variance weighted	1180	-0.010561	0.00136775	1.15008e-14	0.989495	0.986846	0.992151
SBP	1843.IDP	25608	IDP_dMRI_ProbtrackX_L2_ifo_l	WM tract diffusivity	Weighted-mean L2 in tract left inferior fronto-occipital fasciculus (from dMRI data)	Inverse variance weighted	1180	-0.00853671	0.00137073	4.72851e-10	0.9915	0.988839	0.994167
SBP	1844.IDP	25609	IDP_dMRI_ProbtrackX_L2_ifo_r	WM tract diffusivity	Weighted-mean L2 in tract right inferior fronto-occipital fasciculus (from dMRI data)	Inverse variance weighted	1180	-0.00664825	0.00127128	1.69902e-07	0.993374	0.990902	0.995852
SBP	1846.IDP	25610	IDP_dMRI_ProbtrackX_L2_ilf_l	WM tract diffusivity	Weighted-mean L2 in tract left inferior longitudinal fasciculus (from dMRI data)	Inverse variance weighted	1180	-0.00858962	0.00128329	2.17987e-11	0.991447	0.988957	0.993944
SBP	1847.IDP	25611	IDP_dMRI_ProbtrackX_L2_ilf_r	WM tract diffusivity	Weighted-mean L2 in tract right inferior longitudinal fasciculus (from dMRI data)	Inverse variance weighted	1180	-0.00795275	0.00126704	3.45941e-10	0.992079	0.989618	0.994546
SBP	1848.IDP	25615	IDP_dMRI_ProbtrackX_L2_ptr_l	WM tract diffusivity	Weighted-mean L2 in tract left posterior thalamic radiation (from dMRI data)	Inverse variance weighted	1180	-0.00700937	0.00120286	5.63435e-09	0.993015	0.990677	0.995359
SBP	1849.IDP	25616	IDP_dMRI_ProbtrackX_L2_ptr_r	WM tract diffusivity	Weighted-mean L2 in tract right posterior thalamic radiation (from dMRI data)	Inverse variance weighted	1180	-0.00690082	0.00121359	1.2982e-08	0.993123	0.990763	0.995488
SBP	1850.IDP	25617	IDP_dMRI_ProbtrackX_L2_slf_l	WM tract diffusivity	Weighted-mean L2 in tract left superior longitudinal fasciculus (from dMRI data)	Inverse variance weighted	1180	-0.0114378	0.00132948	7.75029e-18	0.988627	0.986055	0.991207
SBP	1851.IDP	25618	IDP_dMRI_ProbtrackX_L2_slf_r	WM tract diffusivity	Weighted-mean L2 in tract right superior longitudinal fasciculus (from dMRI data)	Inverse variance weighted	1180	-0.0113221	0.00128829	1.5156e-18	0.988742	0.986248	0.991241
SBP	1856.IDP	25619	IDP_dMRI_ProbtrackX_L2_str_l	WM tract diffusivity	Weighted-mean L2 in tract left superior thalamic radiation (from dMRI data)	Inverse variance weighted	1180	-0.00609103	0.0012414	9.2686e-07	0.993927	0.991512	0.996349
SBP	1859.IDP	25620	IDP_dMRI_ProbtrackX_L2_str_r	WM tract diffusivity	Weighted-mean L2 in tract right superior thalamic radiation (from dMRI data)	Inverse variance weighted	1180	-0.0079749	0.00129606	7.5936e-10	0.992057	0.98954	0.99458
SBP	1860.IDP	25621	IDP_dMRI_ProbtrackX_L2_unc_l	WM tract diffusivity	Weighted-mean L2 in tract left uncinate fasciculus (from dMRI data)	Inverse variance weighted	1180	-0.0101581	0.00130248	6.23573e-15	0.989893	0.987369	0.992424
SBP	1861.IDP	25622	IDP_dMRI_ProbtrackX_L2_unc_r	WM tract diffusivity	Weighted-mean L2 in tract right uncinate fasciculus (from dMRI data)	Inverse variance weighted	1180	-0.00961975	0.00127	3.60305e-14	0.990426	0.987964	0.992895
SBP	1862.IDP	25623	IDP_dMRI_ProbtrackX_L3_ar_l	WM tract diffusivity	Weighted-mean L3 in tract left acoustic radiation (from dMRI data)	Inverse variance weighted	1180	-0.00924373	0.00130476	1.39407e-12	0.990799	0.988268	0.993336
SBP	1863.IDP	25624	IDP_dMRI_ProbtrackX_L3_ar_r	WM tract diffusivity	Weighted-mean L3 in tract right acoustic radiation (from dMRI data)	Inverse variance weighted	1180	-0.00975065	0.00127674	2.22107e-14	0.990297	0.987822	0.992778
SBP	1867.IDP	25625	IDP_dMRI_ProbtrackX_L3_atr_l	WM tract diffusivity	Weighted-mean L3 in tract left anterior thalamic radiation (from dMRI data)	Inverse variance weighted	1180	-0.00763832	0.00121234	2.96749e-10	0.992391	0.990035	0.994752
SBP	1868.IDP	25626	IDP_dMRI_ProbtrackX_L3_atr_r	WM tract diffusivity	Weighted-mean L3 in tract right anterior thalamic radiation (from dMRI data)	Inverse variance weighted	1180	-0.00762176	0.00120604	2.621e-10	0.992407	0.990064	0.994756
SBP	1869.IDP	25627	IDP_dMRI_ProbtrackX_L3_cgc_l	WM tract diffusivity	Weighted-mean L3 in tract left cingulate gyrus part of cingulum (from dMRI data)	Inverse variance weighted	1180	-0.00842529	0.00138271	1.10592e-09	0.99161	0.988926	0.994301
SBP	1870.IDP	25634	IDP_dMRI_ProbtrackX_L3_fmi	WM tract diffusivity	Weighted-mean L3 in tract forceps minor (from dMRI data)	Inverse variance weighted	1180	-0.00937558	0.00137978	1.08316e-11	0.990668	0.987993	0.993351
SBP	1871.IDP	25635	IDP_dMRI_ProbtrackX_L3_ifo_l	WM tract diffusivity	Weighted-mean L3 in tract left inferior fronto-occipital fasciculus (from dMRI data)	Inverse variance weighted	1180	-0.0109036	0.0013185	1.34242e-16	0.989156	0.986603	0.991715
SBP	1872.IDP	25636	IDP_dMRI_ProbtrackX_L3_ifo_r	WM tract diffusivity	Weighted-mean L3 in tract right inferior fronto-occipital fasciculus (from dMRI data)	Inverse variance weighted	1180	-0.0116942	0.00129307	1.51397e-19	0.988374	0.985872	0.990882
SBP	1873.IDP	25637	IDP_dMRI_ProbtrackX_L3_ilf_l	WM tract diffusivity	Weighted-mean L3 in tract left inferior longitudinal fasciculus (from dMRI data)	Inverse variance weighted	1180	-0.00692701	0.00123214	1.88835e-08	0.993097	0.990701	0.995498
SBP	1874.IDP	25638	IDP_dMRI_ProbtrackX_L3_ilf_r	WM tract diffusivity	Weighted-mean L3 in tract right inferior longitudinal fasciculus (from dMRI data)	Inverse variance weighted	1180	-0.00802314	0.00124833	1.30052e-10	0.992009	0.989585	0.994439
SBP	1875.IDP	25642	IDP_dMRI_ProbtrackX_L3_ptr_l	WM tract diffusivity	Weighted-mean L3 in tract left posterior thalamic radiation (from dMRI data)	Inverse variance weighted	1180	-0.00657668	0.0012245	7.83368e-08	0.993445	0.991063	0.995832
SBP	1876.IDP	25643	IDP_dMRI_ProbtrackX_L3_ptr_r	WM tract diffusivity	Weighted-mean L3 in tract right posterior thalamic radiation (from dMRI data)	Inverse variance weighted	1180	-0.00816668	0.00121131	1.56173e-11	0.991867	0.989515	0.994224
SBP	1877.IDP	25644	IDP_dMRI_ProbtrackX_L3_slf_l	WM tract diffusivity	Weighted-mean L3 in tract left superior longitudinal fasciculus (from dMRI data)	Inverse variance weighted	1180	-0.0109019	0.00133202	2.7339e-16	0.989157	0.986578	0.991743
SBP	1878.IDP	25645	IDP_dMRI_ProbtrackX_L3_slf_r	WM tract diffusivity	Weighted-mean L3 in tract right superior longitudinal fasciculus (from dMRI data)	Inverse variance weighted	1180	-0.0101658	0.00130515	6.75399e-15	0.989886	0.987357	0.992421
SBP	1879.IDP	25646	IDP_dMRI_ProbtrackX_L3_str_l	WM tract diffusivity	Weighted-mean L3 in tract left superior thalamic radiation (from dMRI data)	Inverse variance weighted	1180	-0.00674138	0.00121985	3.26834e-08	0.993281	0.990909	0.995659
SBP	1886.IDP	25647	IDP_dMRI_ProbtrackX_L3_str_r	WM tract diffusivity	Weighted-mean L3 in tract right superior thalamic radiation (from dMRI data)	Inverse variance weighted	1180	-0.0066587	0.00128672	2.28005e-07	0.993363	0.990861	0.995872
SBP	1887.IDP	25649	IDP_dMRI_ProbtrackX_L3_unc_r	WM tract diffusivity	Weighted-mean L3 in tract right uncinate fasciculus (from dMRI data)	Inverse variance weighted	1180	-0.0096324	0.00131622	2.51255e-13	0.990414	0.987862	0.992972
SBP	2186.IDP	25118	IDP_dMRI_TBSS_MD_Cerebral_peduncle_R	WM tract diffusivity	Mean MD (mean diffusivity) in cerebral peduncle (right) on FA (fractional anisotropy) skeleton (from dMRI data)	Inverse variance weighted	1180	0.00628152	0.00114713	4.35406e-08	1.0063	1.00404	1.00857
SBP	2190.IDP	25119	IDP_dMRI_TBSS_MD_Cerebral_peduncle_L	WM tract diffusivity	Mean MD (mean diffusivity) in cerebral peduncle (left) on FA (fractional anisotropy) skeleton (from dMRI data)	Inverse variance weighted	1180	0.00745077	0.00117408	2.20879e-10	1.00748	1.00516	1.0098
SBP	1194.IDP	25067	IDP_dMRI_TBSS_FA_Inferior_cerebellar_peduncle_L	WM tract FA	Mean FA (fractional anisotropy) in inferior cerebellar peduncle (left) on FA skeleton (from dMRI data)	Inverse variance weighted	1180	0.00566616	0.00113879	6.50474e-07	1.00568	1.00344	1.00793
SBP	1195.IDP	25070	IDP_dMRI_TBSS_FA_Cerebral_peduncle_R	WM tract FA	Mean FA (fractional anisotropy) in cerebral peduncle (right) on FA skeleton (from dMRI data)	Inverse variance weighted	1180	0.00716709	0.00112519	1.89409e-10	1.00719	1.00497	1.00942
SBP	1278.IDP	25071	IDP_dMRI_TBSS_FA_Cerebral_peduncle_L	WM tract FA	Mean FA (fractional anisotropy) in cerebral peduncle (left) on FA skeleton (from dMRI data)	Inverse variance weighted	1180	-0.00660311	0.00115943	1.23272e-08	0.993419	0.991164	0.995679
SBP	1331.IDP	25072	IDP_dMRI_TBSS_FA_Anterior_limb_of_internal_capsule_R	WM tract FA	Mean FA (fractional anisotropy) in anterior limb of internal capsule (right) on FA skeleton (from dMRI data)	Inverse variance weighted	1180	-0.00711205	0.00117669	1.5023e-09	0.992913	0.990626	0.995206
SBP	1369.IDP	25073	IDP_dMRI_TBSS_FA_Anterior_limb_of_internal_capsule_L	WM tract FA	Mean FA (fractional anisotropy) in anterior limb of internal capsule (left) on FA skeleton (from dMRI data)	Inverse variance weighted	1180	0.00571395	0.00111081	2.69015e-07	1.00573	1.00354	1.00792
SBP	1401.IDP	25076	IDP_dMRI_TBSS_FA_Retrolenticular_part_of_internal_capsule_R	WM tract FA	Mean FA (fractional anisotropy) in retrolenticular part of internal capsule (right) on FA skeleton (from dMRI data)	Inverse variance weighted	1180	0.00756212	0.00124521	1.25584e-09	1.00759	1.00513	1.01005
SBP	1437.IDP	25077	IDP_dMRI_TBSS_FA_Retrolenticular_part_of_internal_capsule_L	WM tract FA	Mean FA (fractional anisotropy) in retrolenticular part of internal capsule (left) on FA skeleton (from dMRI data)	Inverse variance weighted	1180	-0.0122549	0.00137778	5.85901e-19	0.98782	0.985156	0.990491
SBP	1463.IDP	25079	IDP_dMRI_TBSS_FA_Anterior_corona_radiata_L	WM tract FA	Mean FA (fractional anisotropy) in anterior corona radiata (left) on FA skeleton (from dMRI data)	Inverse variance weighted	1180	0.00657996	0.00121896	6.73824e-08	1.0066	1.0042	1.00901
SBP	1466.IDP	25081	IDP_dMRI_TBSS_FA_Superior_corona_radiata_L	WM tract FA	Mean FA (fractional anisotropy) in superior corona radiata (left) on FA skeleton (from dMRI data)	Inverse variance weighted	1180	0.00785631	0.00125047	3.32745e-10	1.00789	1.00542	1.01036
SBP	1467.IDP	25082	IDP_dMRI_TBSS_FA_Posterior_corona_radiata_R	WM tract FA	Mean FA (fractional anisotropy) in posterior corona radiata (right) on FA skeleton (from dMRI data)	Inverse variance weighted	1180	0.00830329	0.00125701	3.95961e-11	1.00834	1.00586	1.01083
SBP	1468.IDP	25084	IDP_dMRI_TBSS_FA_Posterior_thalamic_radiation_R	WM tract FA	Mean FA (fractional anisotropy) in posterior thalamic radiation (right) on FA skeleton (from dMRI data)	Inverse variance weighted	1180	0.00662981	0.00130413	3.70113e-07	1.00665	1.00408	1.00923
SBP	1469.IDP	25085	IDP_dMRI_TBSS_FA_Posterior_thalamic_radiation_L	WM tract FA	Mean FA (fractional anisotropy) in posterior thalamic radiation (left) on FA skeleton (from dMRI data)	Inverse variance weighted	1180	0.00661225	0.00133796	7.73109e-07	1.00663	1.004	1.00928
SBP	1472.IDP	25086	IDP_dMRI_TBSS_FA_Sagittal_stratum_R	WM tract FA	Mean FA (fractional anisotropy) in sagittal stratum (right) on FA skeleton (from dMRI data)	Inverse variance weighted	1180	0.00798991	0.00120832	3.78154e-11	1.00802	1.00564	1.01041
SBP	1473.IDP	25087	IDP_dMRI_TBSS_FA_Sagittal_stratum_L	WM tract FA	Mean FA (fractional anisotropy) in sagittal stratum (left) on FA skeleton (from dMRI data)	Inverse variance weighted	1180	0.00822065	0.0012031	8.32198e-12	1.00825	1.00588	1.01063
SBP	1475.IDP	25088	IDP_dMRI_TBSS_FA_External_capsule_R	WM tract FA	Mean FA (fractional anisotropy) in external capsule (right) on FA skeleton (from dMRI data)	Inverse variance weighted	1180	0.00680779	0.00134545	4.19563e-07	1.00683	1.00418	1.00949
SBP	1477.IDP	25089	IDP_dMRI_TBSS_FA_External_capsule_L	WM tract FA	Mean FA (fractional anisotropy) in external capsule (left) on FA skeleton (from dMRI data)	Inverse variance weighted	1180	0.00771626	0.00128562	1.94962e-09	1.00775	1.00521	1.01029
SBP	1478.IDP	25096	IDP_dMRI_TBSS_FA_Superior_longitudinal_fasciculus_R	WM tract FA	Mean FA (fractional anisotropy) in superior longitudinal fasciculus (right) on FA skeleton (from dMRI data)	Inverse variance weighted	1180	0.00655279	0.00130289	4.91983e-07	1.00657	1.00401	1.00915
SBP	1480.IDP	25098	IDP_dMRI_TBSS_FA_Superior_fronto-occipital_fasciculus_R	WM tract FA	Mean FA (fractional anisotropy) in superior fronto-occipital fasciculus (right) on FA skeleton (from dMRI data)	Inverse variance weighted	1180	0.00941348	0.00125802	7.2774e-14	1.00946	1.00697	1.01195
SBP	1481.IDP	25099	IDP_dMRI_TBSS_FA_Superior_fronto-occipital_fasciculus_L	WM tract FA	Mean FA (fractional anisotropy) in superior fronto-occipital fasciculus (left) on FA skeleton (from dMRI data)	Inverse variance weighted	1180	0.00911377	0.0012845	1.29155e-12	1.00916	1.00662	1.0117
SBP	1482.IDP	25490	IDP_dMRI_ProbtrackX_FA_atr_l	WM tract FA	Weighted-mean FA (fractional anisotropy) in tract left anterior thalamic radiation (from dMRI data)	Inverse variance weighted	1180	0.00651144	0.00125144	1.95923e-07	1.00653	1.00407	1.009
SBP	1483.IDP	25491	IDP_dMRI_ProbtrackX_FA_atr_r	WM tract FA	Weighted-mean FA (fractional anisotropy) in tract right anterior thalamic radiation (from dMRI data)	Inverse variance weighted	1180	0.00639468	0.00122817	1.92277e-07	1.00642	1.004	1.00884
SBP	1484.IDP	25500	IDP_dMRI_ProbtrackX_FA_ifo_l	WM tract FA	Weighted-mean FA (fractional anisotropy) in tract left inferior fronto-occipital fasciculus (from dMRI data)	Inverse variance weighted	1180	0.00760934	0.00123253	6.66865e-10	1.00764	1.00521	1.01008
SBP	1485.IDP	25501	IDP_dMRI_ProbtrackX_FA_ifo_r	WM tract FA	Weighted-mean FA (fractional anisotropy) in tract right inferior fronto-occipital fasciculus (from dMRI data)	Inverse variance weighted	1180	0.00830552	0.0012357	1.80117e-11	1.00834	1.0059	1.01079
SBP	1492.IDP	25502	IDP_dMRI_ProbtrackX_FA_ilf_l	WM tract FA	Weighted-mean FA (fractional anisotropy) in tract left inferior longitudinal fasciculus (from dMRI data)	Inverse variance weighted	1180	0.00644637	0.00129767	6.77727e-07	1.00647	1.00391	1.00903
SBP	1494.IDP	25503	IDP_dMRI_ProbtrackX_FA_ilf_r	WM tract FA	Weighted-mean FA (fractional anisotropy) in tract right inferior longitudinal fasciculus (from dMRI data)	Inverse variance weighted	1180	0.00731936	0.00124329	3.93007e-09	1.00735	1.00489	1.0098
SBP	1495.IDP	25507	IDP_dMRI_ProbtrackX_FA_ptr_l	WM tract FA	Weighted-mean FA (fractional anisotropy) in tract left posterior thalamic radiation (from dMRI data)	Inverse variance weighted	1180	0.00772571	0.00126719	1.08271e-09	1.00776	1.00526	1.01026
SBP	1502.IDP	25508	IDP_dMRI_ProbtrackX_FA_ptr_r	WM tract FA	Weighted-mean FA (fractional anisotropy) in tract right posterior thalamic radiation (from dMRI data)	Inverse variance weighted	1180	0.00832968	0.00129799	1.38667e-10	1.00836	1.0058	1.01093
SBP	1503.IDP	25509	IDP_dMRI_ProbtrackX_FA_slf_l	WM tract FA	Weighted-mean FA (fractional anisotropy) in tract left superior longitudinal fasciculus (from dMRI data)	Inverse variance weighted	1180	0.00864759	0.00125744	6.10614e-12	1.00869	1.0062	1.01117
SBP	1512.IDP	25510	IDP_dMRI_ProbtrackX_FA_slf_r	WM tract FA	Weighted-mean FA (fractional anisotropy) in tract right superior longitudinal fasciculus (from dMRI data)	Inverse variance weighted	1180	0.00837984	0.00125557	2.48689e-11	1.00842	1.00594	1.0109
SBP	1513.IDP	25511	IDP_dMRI_ProbtrackX_FA_str_l	WM tract FA	Weighted-mean FA (fractional anisotropy) in tract left superior thalamic radiation (from dMRI data)	Inverse variance weighted	1180	0.00834063	0.00125691	3.22664e-11	1.00838	1.00589	1.01086
SBP	1514.IDP	25512	IDP_dMRI_ProbtrackX_FA_str_r	WM tract FA	Weighted-mean FA (fractional anisotropy) in tract right superior thalamic radiation (from dMRI data)	Inverse variance weighted	1180	0.00759476	0.00128269	3.20018e-09	1.00762	1.00509	1.01016
SBP	1888.IDP	25376	IDP_dMRI_TBSS_ICVF_External_capsule_R	WM tract ICVF	Mean ICVF (intra-cellular volume fraction) in external capsule (right) on FA (fractional anisotropy) skeleton (from dMRI data)	Inverse variance weighted	1180	-0.00937856	0.00128425	2.81876e-13	0.990665	0.988175	0.993162
SBP	1889.IDP	25377	IDP_dMRI_TBSS_ICVF_External_capsule_L	WM tract ICVF	Mean ICVF (intra-cellular volume fraction) in external capsule (left) on FA (fractional anisotropy) skeleton (from dMRI data)	Inverse variance weighted	1180	-0.00880473	0.0013228	2.8113e-11	0.991234	0.988667	0.993807
SBP	1894.IDP	25443	IDP_dMRI_TBSS_ISOVF_Body_of_corpus_callosum	WM tract ISOVF	Mean ISOVF (isotropic or free water volume fraction) in body of corpus callosum on FA (fractional anisotropy) skeleton (from dMRI data)	Inverse variance weighted	1180	-0.00639181	0.00122495	1.80837e-07	0.993629	0.991246	0.996017
SBP	1895.IDP	25480	IDP_dMRI_TBSS_ISOVF_Superior_longitudinal_fasciculus_R	WM tract ISOVF	Mean ISOVF (isotropic or free water volume fraction) in superior longitudinal fasciculus (right) on FA (fractional anisotropy) skeleton (from dMRI dat	Inverse variance weighted	1180	-0.00735094	0.00121145	1.29619e-09	0.992676	0.990322	0.995036
SBP	1896.IDP	25481	IDP_dMRI_TBSS_ISOVF_Superior_longitudinal_fasciculus_L	WM tract ISOVF	Mean ISOVF (isotropic or free water volume fraction) in superior longitudinal fasciculus (left) on FA (fractional anisotropy) skeleton (from dMRI data	Inverse variance weighted	1180	-0.00980234	0.00136647	7.31186e-13	0.990246	0.987597	0.992901
SBP	1897.IDP	25482	IDP_dMRI_TBSS_ISOVF_Superior_fronto-occipital_fasciculus_R	WM tract ISOVF	Mean ISOVF (isotropic or free water volume fraction) in superior fronto-occipital fasciculus (right) on FA (fractional anisotropy) skeleton (from dMRI	Inverse variance weighted	1180	-0.00920416	0.00136453	1.5273e-11	0.990838	0.988192	0.993492
SBP	1898.IDP	25483	IDP_dMRI_TBSS_ISOVF_Superior_fronto-occipital_fasciculus_L	WM tract ISOVF	Mean ISOVF (isotropic or free water volume fraction) in superior fronto-occipital fasciculus (left) on FA (fractional anisotropy) skeleton (from dMRI	Inverse variance weighted	1180	-0.00873961	0.00131382	2.89e-11	0.991298	0.988749	0.993854
SBP	1899.IDP	25486	IDP_dMRI_TBSS_ISOVF_Tapetum_R	WM tract ISOVF	Mean ISOVF (isotropic or free water volume fraction) in tapetum (right) on FA (fractional anisotropy) skeleton (from dMRI data)	Inverse variance weighted	1180	-0.0091376	0.0013162	3.85513e-12	0.990904	0.988351	0.993464
SBP	1901.IDP	25706	IDP_dMRI_ProbtrackX_ISOVF_atr_l	WM tract ISOVF	Weighted-mean ISOVF (isotropic or free water volume fraction) in tract left anterior thalamic radiation (from dMRI data)	Inverse variance weighted	1180	-0.00644828	0.00121945	1.23743e-07	0.993572	0.991201	0.99595
SBP	1934.IDP	25707	IDP_dMRI_ProbtrackX_ISOVF_atr_r	WM tract ISOVF	Weighted-mean ISOVF (isotropic or free water volume fraction) in tract right anterior thalamic radiation (from dMRI data)	Inverse variance weighted	1180	0.00896768	0.00136078	4.39561e-11	1.00901	1.00632	1.0117
SBP	1935.IDP	25715	IDP_dMRI_ProbtrackX_ISOVF_fmi	WM tract ISOVF	Weighted-mean ISOVF (isotropic or free water volume fraction) in tract forceps minor (from dMRI data)	Inverse variance weighted	1180	0.00916851	0.00136905	2.12762e-11	1.00921	1.00651	1.01192
SBP	2009.IDP	25716	IDP_dMRI_ProbtrackX_ISOVF_ifo_l	WM tract ISOVF	Weighted-mean ISOVF (isotropic or free water volume fraction) in tract left inferior fronto-occipital fasciculus (from dMRI data)	Inverse variance weighted	1180	0.00711741	0.00134461	1.20135e-07	1.00714	1.00449	1.0098
SBP	2055.IDP	25717	IDP_dMRI_ProbtrackX_ISOVF_ifo_r	WM tract ISOVF	Weighted-mean ISOVF (isotropic or free water volume fraction) in tract right inferior fronto-occipital fasciculus (from dMRI data)	Inverse variance weighted	1180	-0.00592181	0.00118052	5.268e-07	0.994096	0.991798	0.996399
SBP	2092.IDP	25718	IDP_dMRI_ProbtrackX_ISOVF_ilf_l	WM tract ISOVF	Weighted-mean ISOVF (isotropic or free water volume fraction) in tract left inferior longitudinal fasciculus (from dMRI data)	Inverse variance weighted	1180	-0.0123089	0.00122896	1.30032e-23	0.987767	0.98539	0.990149
SBP	2093.IDP	25719	IDP_dMRI_ProbtrackX_ISOVF_ilf_r	WM tract ISOVF	Weighted-mean ISOVF (isotropic or free water volume fraction) in tract right inferior longitudinal fasciculus (from dMRI data)	Inverse variance weighted	1180	-0.0124376	0.00125432	3.55533e-23	0.987639	0.985214	0.990071
SBP	2094.IDP	25725	IDP_dMRI_ProbtrackX_ISOVF_slf_l	WM tract ISOVF	Weighted-mean ISOVF (isotropic or free water volume fraction) in tract left superior longitudinal fasciculus (from dMRI data)	Inverse variance weighted	1180	-0.00887361	0.00110164	7.95233e-16	0.991166	0.989028	0.993308
SBP	2095.IDP	25726	IDP_dMRI_ProbtrackX_ISOVF_slf_r	WM tract ISOVF	Weighted-mean ISOVF (isotropic or free water volume fraction) in tract right superior longitudinal fasciculus (from dMRI data)	Inverse variance weighted	1180	-0.00922814	0.0010925	2.99286e-17	0.990814	0.988695	0.992938
SBP	2098.IDP	25727	IDP_dMRI_ProbtrackX_ISOVF_str_l	WM tract ISOVF	Weighted-mean ISOVF (isotropic or free water volume fraction) in tract left superior thalamic radiation (from dMRI data)	Inverse variance weighted	1180	-0.00717515	0.0011414	3.25151e-10	0.992851	0.990632	0.995074
SBP	2100.IDP	25728	IDP_dMRI_ProbtrackX_ISOVF_str_r	WM tract ISOVF	Weighted-mean ISOVF (isotropic or free water volume fraction) in tract right superior thalamic radiation (from dMRI data)	Inverse variance weighted	1180	-0.00576187	0.00111494	2.36759e-07	0.994255	0.992084	0.99643
SBP	2101.IDP	25729	IDP_dMRI_ProbtrackX_ISOVF_unc_l	WM tract ISOVF	Weighted-mean ISOVF (isotropic or free water volume fraction) in tract left uncinate fasciculus (from dMRI data)	Inverse variance weighted	1180	-0.00691402	0.00121252	1.1828e-08	0.99311	0.990752	0.995473
SBP	2102.IDP	25730	IDP_dMRI_ProbtrackX_ISOVF_unc_r	WM tract ISOVF	Weighted-mean ISOVF (isotropic or free water volume fraction) in tract right uncinate fasciculus (from dMRI data)	Inverse variance weighted	1180	-0.011092	0.00112515	6.31313e-23	0.988969	0.986791	0.991153
SBP	2557.IDP	25704	IDP_dMRI_ProbtrackX_ISOVF_ar_l	WM tract ISOVF	Weighted-mean ISOVF (isotropic or free water volume fraction) in tract left acoustic radiation (from dMRI data)	Inverse variance weighted	1180	-0.00538618	0.00103775	2.10035e-07	0.994628	0.992607	0.996653
SBP	2561.IDP	25705	IDP_dMRI_ProbtrackX_ISOVF_ar_r	WM tract ISOVF	Weighted-mean ISOVF (isotropic or free water volume fraction) in tract right acoustic radiation (from dMRI data)	Inverse variance weighted	1180	-0.00725421	0.00110541	5.29295e-11	0.992772	0.990623	0.994925
SBP	2635.IDP	25709	IDP_dMRI_ProbtrackX_ISOVF_cgc_r	WM tract ISOVF	Weighted-mean ISOVF (isotropic or free water volume fraction) in tract right cingulate gyrus part of cingulum (from dMRI data)	Inverse variance weighted	1180	-0.00533838	0.00107002	6.06837e-07	0.994676	0.992592	0.996764
SBP	2711.IDP	25712	IDP_dMRI_ProbtrackX_ISOVF_cst_l	WM tract ISOVF	Weighted-mean ISOVF (isotropic or free water volume fraction) in tract left corticospinal tract (from dMRI data)	Inverse variance weighted	1180	-0.0052757	0.00106905	8.01806e-07	0.994738	0.992656	0.996825
SBP	2755.IDP	25713	IDP_dMRI_ProbtrackX_ISOVF_cst_r	WM tract ISOVF	Weighted-mean ISOVF (isotropic or free water volume fraction) in tract right corticospinal tract (from dMRI data)	Inverse variance weighted	1180	0.00617709	0.0011174	3.23711e-08	1.0062	1.00399	1.0084
SBP	2180.IDP	25184	IDP_dMRI_TBSS_MO_External_capsule_R	WM tract MO	Mean MO (diffusion tensor mode) in external capsule (right) on FA (fractional anisotropy) skeleton (from dMRI data)	Inverse variance weighted	1180	0.00643274	0.00117875	4.83604e-08	1.00645	1.00413	1.00878
SBP	1890.IDP	25424	IDP_dMRI_TBSS_OD_External_capsule_R	WM tract OD	Mean OD (orientation dispersion index) in external capsule (right) on FA (fractional anisotropy) skeleton (from dMRI data)	Inverse variance weighted	1180	-0.00931366	0.00129713	6.96109e-13	0.99073	0.988214	0.993252
TG	126.IDP	25882	IDP_T1_FAST_ROIs_L_putamen	regional and tissue volume	Volume of grey matter in Left Putamen	Inverse variance weighted	145	-0.113131	0.0228813	7.64299e-07	0.893034	0.853868	0.933995
TG	127.IDP	25883	IDP_T1_FAST_ROIs_R_putamen	regional and tissue volume	Volume of grey matter in Right Putamen	Inverse variance weighted	145	-0.117713	0.0236833	6.68458e-07	0.888951	0.84863	0.931188
TG	612.IDP	27737	aparc-a2009s_rh_volume_Lat-Fis-ant-Horizont	regional and tissue volume	Volume of Lat-Fis-ant-Horizont in the right hemisphere generated by parcellation of the white surface using Destrieux (a2009s) parcellation	Inverse variance weighted	145	-0.0940102	0.0187844	5.59473e-07	0.910273	0.877369	0.944412
TC	1677.IDP	27297	aparc-DKTatlas_rh_thickness_insula	cortical thickness	Mean thickness of insula in the right hemisphere generated by parcellation of the white surface using DKT parcellation	Inverse variance weighted	229	-0.112107	0.0212806	1.37902e-07	0.893949	0.857429	0.932024
TC	2811.IDP	25743	QC_rfMRI_inverse_tSNR	QC	Inverted temporal signal-to-noise ratio in the pre-processed rfMRI. Reciprocal of median (across brain voxels) of voxelwise mean intensity divided by voxelwise time-series standard deviation	Inverse variance weighted	229	0.0664649	0.0135855	9.96365e-07	1.06872	1.04064	1.09756
TC	3933.IDP	25744	QC_rfMRI_cleaned_inverse_tSNR	QC	Inverted temporal signal-to-noise ratio in the artefact-cleaned pre-processed rfMRI. Reciprocal of median (across brain voxels) of voxelwise mean intensity divided by voxelwise time-series standard deviation	Inverse variance weighted	229	0.114106	0.0177413	1.26189e-10	1.12087	1.08257	1.16053
TC	3932.IDP	25753	rfMRI connectivity (ICA100 edge 383)	rfMRI connectivity		Inverse variance weighted	229	0.0859073	0.0164687	1.82431e-07	1.08971	1.05509	1.12545
TC	1177.IDP	25224	IDP_dMRI_TBSS_L1_Superior_corona_radiata_R	WM tract diffusivity	Mean L1 in superior corona radiata (right) on FA (fractional anisotropy) skeleton (from dMRI data)	Inverse variance weighted	229	0.0913809	0.017878	3.19825e-07	1.09569	1.05796	1.13476
TC	1674.IDP	25225	IDP_dMRI_TBSS_L1_Superior_corona_radiata_L	WM tract diffusivity	Mean L1 in superior corona radiata (left) on FA (fractional anisotropy) skeleton (from dMRI data)	Inverse variance weighted	229	-0.0997336	0.0203005	8.97521e-07	0.905078	0.869773	0.941817
TC	1675.IDP	25227	IDP_dMRI_TBSS_L1_Posterior_corona_radiata_L	WM tract diffusivity	Mean L1 in posterior corona radiata (left) on FA (fractional anisotropy) skeleton (from dMRI data)	Inverse variance weighted	229	-0.105615	0.019232	3.98256e-08	0.899771	0.866486	0.934335
TC	1745.IDP	25295	IDP_dMRI_TBSS_L2_Tapetum_L	WM tract diffusivity	Mean L2 in tapetum (left) on FA (fractional anisotropy) skeleton (from dMRI data)	Inverse variance weighted	229	-0.0855272	0.0171784	6.39921e-07	0.918028	0.887633	0.949464
TC	1949.IDP	25391	IDP_dMRI_TBSS_ICVF_Tapetum_L	WM tract ICVF	Mean ICVF (intra-cellular volume fraction) in tapetum (left) on FA (fractional anisotropy) skeleton (from dMRI data)	Inverse variance weighted	229	0.0901355	0.0179723	5.29641e-07	1.09432	1.05645	1.13356
(DBP: diastolic blood pressure; SBP: systolic blood pressure; BMI: body mass index; TC: total cholesterol; TG: triglyceride; HDL: high density lipoprotein; LDL: low density lipoprotein; CpD: number of cigarettes smoked per day; FI: fasting insulin; HbA1c: glycosylated hemoglobin; L: left; R: right;OR: Odds Ratio; 95% LCI: 95% Lower Confidence Interval; 95% UCI: 95% Upper Confidence Interval; SE: …

## Sheet: Supplementary Table 2
Supplementary Table 2. Meaningful univariate Mendelian results for 9 cardiovascular risk factors with ischemic stroke after bonferroni correction.
Exposure.Name	Outcome	Method	Nsnp	Beta	SE	Pvalue	OR	95% LCI	95% UCI
SBP	IS	Inverse variance weighted	1342	0.0242677	0.00117532	1.02504e-94	1.02456	1.02221	1.02693
DBP	IS	Inverse variance weighted	1435	0.0380166	0.00198257	5.93695e-82	1.03875	1.03472	1.04279
BMI	IS	Inverse variance weighted	1451	0.147797	0.0181643	4.06281e-16	1.15928	1.11873	1.20129
ST	IS	Inverse variance weighted	146	0.151482	0.0341172	8.99423e-06	1.16356	1.08829	1.24402
HDL	IS	Inverse variance weighted	188	0.0682091	0.0182186	0.000181166	1.07059	1.03303	1.10951
LDL	IS	Inverse variance weighted	188	0.0682091	0.0182186	0.000181166	1.07059	1.03303	1.10951
TC	IS	Inverse variance weighted	240	0.0614298	0.0186455	0.000985535	1.06336	1.0252	1.10294
FI	IS	Inverse variance weighted	52	0.293792	0.0972917	0.00253019	1.34151	1.1086	1.62334
HbA1c	IS	Inverse variance weighted	52	0.293792	0.0972917	0.00253019	1.34151	1.1086	1.62334
(DBP: diastolic blood pressure; SBP: systolic blood pressure; BMI: body mass index; TC: total cholesterol; TG: triglyceride; HDL: high density lipoprotein; LDL: low density lipoprotein; CpD: number of cigarettes smoked per day; FI: fasting insulin; HbA1c: glycosylated hemoglobin; L: left; R: right;OR: Odds Ratio; 95% LCI: 95% Lower Confidence Interval; 95% UCI: 95% Upper Confidence Interval; SE: …

## Sheet: Supplementary Table 3
Supplementary Table 3. Results of univariate Mendelian randomization of 502 IDPs with ischemic stroke.
Exposure.IDP	UKB ID	IDP short name	Category name	IDP description	Outcome	Method	Nsnp	Beta	SE	Pvalue	OR	95% LCI	95% UCI
29	25785	IDP_T1_FAST_ROIs_R_insular_cortex	regional and tissue volume	Volume of grey matter in Right Insular Cortex	IS	Inverse variance weighted	15	0.0393171	0.0379598	0.300316	1.0401	0.965524	1.12044
74	25830	IDP_T1_FAST_ROIs_L_front_med_cortex	regional and tissue volume	Volume of grey matter in Left Frontal Medial Cortex	IS	Inverse variance weighted	2	0.00646256	0.104013	0.950458	1.00648	0.820859	1.23408
75	25831	IDP_T1_FAST_ROIs_R_front_med_cortex	regional and tissue volume	Volume of grey matter in Right Frontal Medial Cortex	IS	Wald ratio	1	0.0463303	0.13706	0.735342	1.04742	0.800669	1.37022
108	25864	IDP_T1_FAST_ROIs_L_cent_operc_cortex	regional and tissue volume	Volume of grey matter in Left Central Opercular Cortex	IS	Wald ratio	1	-0.167529	0.167529	0.317311	0.845752	0.60903	1.17448
117	25873	IDP_T1_FAST_ROIs_R_planum_temporale	regional and tissue volume	Volume of grey matter in Right Planum Temporale	IS	Inverse variance weighted	3	-0.0592782	0.134305	0.658946	0.942445	0.724324	1.22625
124	25880	IDP_T1_FAST_ROIs_L_caudate	regional and tissue volume	Volume of grey matter in Left Caudate	IS	Inverse variance weighted	19	-0.125762	0.0897768	0.161264	0.881825	0.739542	1.05148
125	25881	IDP_T1_FAST_ROIs_R_caudate	regional and tissue volume	Volume of grey matter in Right Caudate	IS	Inverse variance weighted	19	-0.196889	0.0749897	0.00865116	0.821282	0.709022	0.951316
126	25882	IDP_T1_FAST_ROIs_L_putamen	regional and tissue volume	Volume of grey matter in Left Putamen	IS	Inverse variance weighted	38	0.00289332	0.0287957	0.919965	1.0029	0.947862	1.06113
127	25883	IDP_T1_FAST_ROIs_R_putamen	regional and tissue volume	Volume of grey matter in Right Putamen	IS	Inverse variance weighted	38	0.01157	0.0296411	0.696288	1.01164	0.954539	1.07215
128	25884	IDP_T1_FAST_ROIs_L_pallidum	regional and tissue volume	Volume of grey matter in Left Pallidum	IS	Inverse variance weighted	7	0.0185811	0.0779988	0.811708	1.01875	0.874331	1.18704
129	25885	IDP_T1_FAST_ROIs_R_pallidum	regional and tissue volume	Volume of grey matter in Right Pallidum	IS	Inverse variance weighted	5	-0.169833	0.0791411	0.0318763	0.843805	0.722563	0.985391
136	25892	IDP_T1_FAST_ROIs_brain_stem	regional and tissue volume	Volume of grey matter in Brain-Stem	IS	Inverse variance weighted	12	0.0269519	0.0607397	0.65724	1.02732	0.912016	1.1572
154	25910	IDP_T1_FAST_ROIs_V_cerebellum_VIIIa	regional and tissue volume	Volume of grey matter in Vermis VIIIa Cerebellum	IS	Inverse variance weighted	25	-0.0164575	0.0264511	0.533818	0.983677	0.933979	1.03602
165	26514	aseg_global_volume_BrainSeg	regional and tissue volume	Volume of BrainSeg in the whole brain generated by subcortical volumetric segmentation (aseg)	IS	Inverse variance weighted	17	-0.0658959	0.0333375	0.0480837	0.936228	0.87701	0.999446
166	26515	aseg_global_volume_BrainSegNotVent	regional and tissue volume	Volume of BrainSegNotVent in the whole brain generated by subcortical volumetric segmentation (aseg)	IS	Inverse variance weighted	13	-0.0630836	0.0391763	0.107343	0.938865	0.869472	1.0138
167	26516	aseg_global_volume_BrainSegNotVentSurf	regional and tissue volume	Volume of BrainSegNotVentSurf in the whole brain generated by subcortical volumetric segmentation (aseg)	IS	Inverse variance weighted	15	-0.0364851	0.0361811	0.313262	0.964172	0.898166	1.03503
168	26517	aseg_global_volume_SubCortGray	regional and tissue volume	Volume of SubCortGray in the whole brain generated by subcortical volumetric segmentation (aseg)	IS	Inverse variance weighted	13	0.00304833	0.0425037	0.942825	1.00305	0.922877	1.09019
169	26518	aseg_global_volume_TotalGray	regional and tissue volume	Volume of TotalGray in the whole brain generated by subcortical volumetric segmentation (aseg)	IS	Inverse variance weighted	8	-0.080568	0.0592256	0.173716	0.922592	0.821478	1.03615
170	26519	aseg_global_volume_SupraTentorial	regional and tissue volume	Volume of SupraTentorial in the whole brain generated by subcortical volumetric segmentation (aseg)	IS	Inverse variance weighted	15	-0.0241185	0.0343129	0.48212	0.97617	0.912678	1.04408
171	26520	aseg_global_volume_SupraTentorialNotVent	regional and tissue volume	Volume of SupraTentorialNotVent in the whole brain generated by subcortical volumetric segmentation (aseg)	IS	Inverse variance weighted	13	-0.0510607	0.0382855	0.182308	0.950221	0.881526	1.02427
179	26528	aseg_global_volume_WM-hypointensities	regional and tissue volume	Volume of WM-hypointensities in the whole brain generated by subcortical volumetric segmentation (aseg)	IS	Inverse variance weighted	11	-0.0841404	0.0710206	0.236124	0.919302	0.799842	1.0566
181	26530	aseg_global_volume_Optic-Chiasm	regional and tissue volume	Volume of Optic-Chiasm in the whole brain generated by subcortical volumetric segmentation (aseg)	IS	Inverse variance weighted	7	-0.0428113	0.0599613	0.475238	0.958092	0.851858	1.07757
187	26536	aseg_global_volume-ratio_BrainSegVol-to-eTIV	regional and tissue volume	Volume-ratio of BrainSegVol-to-eTIV in the whole brain generated by subcortical volumetric segmentation (aseg)	IS	Inverse variance weighted	23	-0.0369621	0.0272069	0.174287	0.963713	0.913668	1.0165
196	26559	aseg_lh_volume_Caudate	regional and tissue volume	Volume of Caudate in the left hemisphere generated by subcortical volumetric segmentation (aseg)	IS	Inverse variance weighted	21	0.0987814	0.0397462	0.012944	1.10383	1.0211	1.19325
197	26560	aseg_lh_volume_Putamen	regional and tissue volume	Volume of Putamen in the left hemisphere generated by subcortical volumetric segmentation (aseg)	IS	Inverse variance weighted	30	-0.00494102	0.0258297	0.848297	0.995071	0.945948	1.04674
198	26561	aseg_lh_volume_Pallidum	regional and tissue volume	Volume of Pallidum in the left hemisphere generated by subcortical volumetric segmentation (aseg)	IS	Inverse variance weighted	14	0.0277648	0.0578283	0.631138	1.02815	0.917981	1.15155
214	26591	aseg_rh_volume_Putamen	regional and tissue volume	Volume of Putamen in the right hemisphere generated by subcortical volumetric segmentation (aseg)	IS	Inverse variance weighted	28	-0.00509118	0.0288238	0.859798	0.994922	0.940272	1.05275
215	26592	aseg_rh_volume_Pallidum	regional and tissue volume	Volume of Pallidum in the right hemisphere generated by subcortical volumetric segmentation (aseg)	IS	Inverse variance weighted	12	0.0268383	0.0609082	0.659477	1.0272	0.911611	1.15745
247	26624	HippSubfield_lh_volume_hippocampal-fissure	regional and tissue volume	Volume of hippocampal-fissure in the left hemisphere generated by subcortical volumetric sub-segmentation of the Hippocampal Subfields	IS	Inverse variance weighted	4	0.0713632	0.106893	0.50438	1.07397	0.870971	1.32429
269	26646	HippSubfield_rh_volume_hippocampal-fissure	regional and tissue volume	Volume of hippocampal-fissure in the right hemisphere generated by subcortical volumetric sub-segmentation of the Hippocampal Subfields	IS	Inverse variance weighted	4	0.116737	0.124493	0.348395	1.12382	0.880498	1.43439
290	26667	ThalamNuclei_lh_volume_PuM	regional and tissue volume	Volume of PuM in the left hemisphere generated by subcortical volumetric sub-segmentation of the Thalamic Nuclei	IS	Inverse variance weighted	8	0.0516787	0.0674862	0.443815	1.05304	0.922568	1.20196
291	26668	ThalamNuclei_lh_volume_L-Sg	regional and tissue volume	Volume of L-Sg in the left hemisphere generated by subcortical volumetric sub-segmentation of the Thalamic Nuclei	IS	Inverse variance weighted	6	-0.107667	0.0712177	0.130584	0.897926	0.780942	1.03243
307	26684	ThalamNuclei_lh_volume_AV	regional and tissue volume	Volume of AV in the left hemisphere generated by subcortical volumetric sub-segmentation of the Thalamic Nuclei	IS	Inverse variance weighted	4	0.353993	0.0870697	4.79044e-05	1.42474	1.20122	1.68987
310	26687	ThalamNuclei_lh_volume_LP	regional and tissue volume	Volume of LP in the left hemisphere generated by subcortical volumetric sub-segmentation of the Thalamic Nuclei	IS	Inverse variance weighted	9	0.0143696	0.119456	0.904252	1.01447	0.802709	1.2821
314	26691	ThalamNuclei_rh_volume_PuM	regional and tissue volume	Volume of PuM in the right hemisphere generated by subcortical volumetric sub-segmentation of the Thalamic Nuclei	IS	Inverse variance weighted	7	0.0566715	0.104288	0.586844	1.05831	0.862662	1.29833
319	26696	ThalamNuclei_rh_volume_PuA	regional and tissue volume	Volume of PuA in the right hemisphere generated by subcortical volumetric sub-segmentation of the Thalamic Nuclei	IS	Inverse variance weighted	2	-0.0517862	0.231315	0.822853	0.949532	0.603407	1.4942
329	26706	ThalamNuclei_rh_volume_CL	regional and tissue volume	Volume of CL in the right hemisphere generated by subcortical volumetric sub-segmentation of the Thalamic Nuclei	IS	Inverse variance weighted	12	0.207692	0.0780748	0.00781019	1.23083	1.05619	1.43436
333	26710	ThalamNuclei_rh_volume_AV	regional and tissue volume	Volume of AV in the right hemisphere generated by subcortical volumetric sub-segmentation of the Thalamic Nuclei	IS	Inverse variance weighted	4	0.344561	0.0914975	0.00016602	1.41137	1.17966	1.68859
334	26711	ThalamNuclei_rh_volume_LP	regional and tissue volume	Volume of LP in the right hemisphere generated by subcortical volumetric sub-segmentation of the Thalamic Nuclei	IS	Inverse variance weighted	20	0.229603	0.0487268	2.45239e-06	1.2581	1.14351	1.38418
336	26713	ThalamNuclei_rh_volume_LD	regional and tissue volume	Volume of LD in the right hemisphere generated by subcortical volumetric sub-segmentation of the Thalamic Nuclei	IS	Inverse variance weighted	14	0.195571	0.0589397	0.000906169	1.216	1.08334	1.36492
342	26719	Brainstem_global_volume_Midbrain	regional and tissue volume	Volume of Midbrain in the whole brain generated by subcortical volumetric sub-segmentation of the Brainstem	IS	Inverse variance weighted	26	-0.0109133	0.0278084	0.694729	0.989146	0.936676	1.04456
350	26795	aparc-Desikan_lh_volume_inferiorparietal	regional and tissue volume	Volume of inferiorparietal in the left hemisphere generated by parcellation of the white surface using Desikan-Killiany parcellation	IS	Inverse variance weighted	4	-0.0368322	0.0982319	0.707697	0.963838	0.795037	1.16848
360	26805	aparc-Desikan_lh_volume_parsopercularis	regional and tissue volume	Volume of parsopercularis in the left hemisphere generated by parcellation of the white surface using Desikan-Killiany parcellation	IS	Wald ratio	1	-0.0234635	0.0930972	0.801016	0.97681	0.813887	1.17235
392	26905	aparc-Desikan_rh_volume_paracentral	regional and tissue volume	Volume of paracentral in the right hemisphere generated by parcellation of the white surface using Desikan-Killiany parcellation	IS	Wald ratio	1	-0.160301	0.171452	0.349809	0.851887	0.60875	1.19213
418	27095	BA-exvivo_lh_volume_BA45	regional and tissue volume	Volume of BA45 in the left hemisphere generated by parcellation of the white surface using BA_exvivo parcellation	IS	Inverse variance weighted	6	-0.0170948	0.0484439	0.724179	0.98305	0.894004	1.08097
426	27131	BA-exvivo_rh_volume_BA3a	regional and tissue volume	Volume of BA3a in the right hemisphere generated by parcellation of the white surface using BA_exvivo parcellation	IS	Inverse variance weighted	8	0.0318593	0.0363422	0.380678	1.03237	0.961394	1.10859
449	27216	aparc-DKTatlas_lh_volume_medialorbitofrontal	regional and tissue volume	Volume of medialorbitofrontal in the left hemisphere generated by parcellation of the white surface using DKT parcellation	IS	Inverse variance weighted	2	-0.130764	0.107569	0.224129	0.877425	0.710633	1.08337
453	27220	aparc-DKTatlas_lh_volume_parsopercularis	regional and tissue volume	Volume of parsopercularis in the left hemisphere generated by parcellation of the white surface using DKT parcellation	IS	Inverse variance weighted	2	0.0223771	0.0822438	0.785559	1.02263	0.870384	1.2015
455	27222	aparc-DKTatlas_lh_volume_parstriangularis	regional and tissue volume	Volume of parstriangularis in the left hemisphere generated by parcellation of the white surface using DKT parcellation	IS	Inverse variance weighted	5	0.0225066	0.0643065	0.726346	1.02276	0.901645	1.16015
483	27312	aparc-DKTatlas_rh_volume_paracentral	regional and tissue volume	Volume of paracentral in the right hemisphere generated by parcellation of the white surface using DKT parcellation	IS	Inverse variance weighted	2	-0.0506742	0.116256	0.66292	0.950588	0.756891	1.19385
511	27488	aparc-a2009s_lh_volume_G-front-inf-Opercular	regional and tissue volume	Volume of G-front-inf-Opercular in the left hemisphere generated by parcellation of the white surface using Destrieux (a2009s) parcellation	IS	Wald ratio	1	0.443685	0.162324	0.00626968	1.55844	1.13375	2.14221
526	27503	aparc-a2009s_lh_volume_G-parietal-sup	regional and tissue volume	Volume of G-parietal-sup in the left hemisphere generated by parcellation of the white surface using Destrieux (a2009s) parcellation	IS	Inverse variance weighted	13	-0.015324	0.0378232	0.685368	0.984793	0.914427	1.06057
548	27525	aparc-a2009s_lh_volume_S-circular-insula-sup	regional and tissue volume	Volume of S-circular-insula-sup in the left hemisphere generated by parcellation of the white surface using Destrieux (a2009s) parcellation	IS	Inverse variance weighted	5	0.0303258	0.08408	0.71834	1.03079	0.874178	1.21546
551	27528	aparc-a2009s_lh_volume_S-front-inf	regional and tissue volume	Volume of S-front-inf in the left hemisphere generated by parcellation of the white surface using Destrieux (a2009s) parcellation	IS	Inverse variance weighted	2	-0.0303868	0.0894125	0.73397	0.97007	0.81413	1.15588
557	27534	aparc-a2009s_lh_volume_S-oc-sup+transversal	regional and tissue volume	Volume of S-oc-sup+transversal in the left hemisphere generated by parcellation of the white surface using Destrieux (a2009s) parcellation	IS	Wald ratio	1	-0.270984	0.163957	0.0983761	0.762629	0.553032	1.05166
648	26721	aparc-Desikan_lh_area_TotalSurface	cortical area	Area of TotalSurface in the left hemisphere generated by parcellation of the white surface using Desikan-Killiany parcellation	IS	Inverse variance weighted	18	0.066249	0.04088	0.105109	1.06849	0.98622	1.15763
655	26728	aparc-Desikan_lh_area_inferiorparietal	cortical area	Area of inferiorparietal in the left hemisphere generated by parcellation of the white surface using Desikan-Killiany parcellation	IS	Inverse variance weighted	7	-0.0121768	0.0589535	0.836362	0.987897	0.880095	1.1089
662	26735	aparc-Desikan_lh_area_middletemporal	cortical area	Area of middletemporal in the left hemisphere generated by parcellation of the white surface using Desikan-Killiany parcellation	IS	Inverse variance weighted	10	0.0693268	0.0672659	0.302711	1.07179	0.9394	1.22283
665	26738	aparc-Desikan_lh_area_parsopercularis	cortical area	Area of parsopercularis in the left hemisphere generated by parcellation of the white surface using Desikan-Killiany parcellation	IS	Inverse variance weighted	3	0.107442	0.0966179	0.266125	1.11343	0.921337	1.34556
682	26822	aparc-Desikan_rh_area_TotalSurface	cortical area	Area of TotalSurface in the right hemisphere generated by parcellation of the white surface using Desikan-Killiany parcellation	IS	Inverse variance weighted	21	0.0228389	0.0368153	0.535018	1.0231	0.951877	1.09966
698	26838	aparc-Desikan_rh_area_paracentral	cortical area	Area of paracentral in the right hemisphere generated by parcellation of the white surface using Desikan-Killiany parcellation	IS	Inverse variance weighted	4	-0.1114	0.0800911	0.164249	0.89458	0.764618	1.04663
716	26923	aparc-pial_lh_area_TotalSurface	cortical area	Area of TotalSurface in the left hemisphere generated by parcellation of the pial surface using Desikan-Killiany parcellation	IS	Inverse variance weighted	14	-0.0102936	0.0540954	0.849086	0.989759	0.89019	1.10047
723	26930	aparc-pial_lh_area_inferiorparietal	cortical area	Area of inferiorparietal in the left hemisphere generated by parcellation of the pial surface using Desikan-Killiany parcellation	IS	Inverse variance weighted	5	0.000586599	0.0731947	0.993606	1.00059	0.866862	1.15494
733	26940	aparc-pial_lh_area_parsopercularis	cortical area	Area of parsopercularis in the left hemisphere generated by parcellation of the pial surface using Desikan-Killiany parcellation	IS	Inverse variance weighted	2	0.0266482	0.0869419	0.75922	1.02701	0.866097	1.21781
749	26956	aparc-pial_rh_area_TotalSurface	cortical area	Area of TotalSurface in the right hemisphere generated by parcellation of the pial surface using Desikan-Killiany parcellation	IS	Inverse variance weighted	15	-0.00602726	0.0517062	0.907203	0.993991	0.898192	1.10001
765	26972	aparc-pial_rh_area_paracentral	cortical area	Area of paracentral in the right hemisphere generated by parcellation of the pial surface using Desikan-Killiany parcellation	IS	Wald ratio	1	-0.172252	0.178793	0.335339	0.841767	0.592925	1.19504
798	27103	BA-exvivo_rh_area_BA3a	cortical area	Area of BA3a in the right hemisphere generated by parcellation of the white surface using BA_exvivo parcellation	IS	Inverse variance weighted	14	0.0305173	0.0254044	0.229649	1.03099	0.980909	1.08362
815	27148	aparc-DKTatlas_lh_area_inferiorparietal	cortical area	Area of inferiorparietal in the left hemisphere generated by parcellation of the white surface using DKT parcellation	IS	Inverse variance weighted	8	0.0328246	0.07647	0.667743	1.03337	0.889535	1.20046
822	27155	aparc-DKTatlas_lh_area_middletemporal	cortical area	Area of middletemporal in the left hemisphere generated by parcellation of the white surface using DKT parcellation	IS	Inverse variance weighted	12	0.0306625	0.0604341	0.611894	1.03114	0.915955	1.1608
825	27158	aparc-DKTatlas_lh_area_parsopercularis	cortical area	Area of parsopercularis in the left hemisphere generated by parcellation of the white surface using DKT parcellation	IS	Inverse variance weighted	4	0.0926366	0.0706093	0.189533	1.09706	0.955274	1.2599
855	27250	aparc-DKTatlas_rh_area_paracentral	cortical area	Area of paracentral in the right hemisphere generated by parcellation of the white surface using DKT parcellation	IS	Inverse variance weighted	6	-0.0423131	0.065218	0.516471	0.95857	0.843546	1.08928
886	27343	aparc-a2009s_lh_area_G-front-middle	cortical area	Area of G-front-middle in the left hemisphere generated by parcellation of the white surface using Destrieux (a2009s) parcellation	IS	Inverse variance weighted	4	-0.0384457	0.0775128	0.6199	0.962284	0.826653	1.12017
896	27353	aparc-a2009s_lh_area_G-pariet-inf-Angular	cortical area	Area of G-pariet-inf-Angular in the left hemisphere generated by parcellation of the white surface using Destrieux (a2009s) parcellation	IS	Inverse variance weighted	5	0.0377801	0.0885391	0.669594	1.0385	0.873055	1.2353
919	27376	aparc-a2009s_lh_area_S-circular-insula-inf	cortical area	Area of S-circular-insula-inf in the left hemisphere generated by parcellation of the white surface using Destrieux (a2009s) parcellation	IS	Inverse variance weighted	4	0.0595457	0.0832639	0.47452	1.06135	0.901539	1.2495
923	27380	aparc-a2009s_lh_area_S-front-inf	cortical area	Area of S-front-inf in the left hemisphere generated by parcellation of the white surface using Destrieux (a2009s) parcellation	IS	Inverse variance weighted	2	-0.0495689	0.0899958	0.581777	0.95164	0.797749	1.13522
986	27591	aparc-a2009s_rh_area_Lat-Fis-post	cortical area	Area of Lat-Fis-post in the right hemisphere generated by parcellation of the white surface using Destrieux (a2009s) parcellation	IS	Inverse variance weighted	8	0.0241722	0.0553881	0.662536	1.02447	0.919074	1.14194
993	27598	aparc-a2009s_rh_area_S-circular-insula-inf	cortical area	Area of S-circular-insula-inf in the right hemisphere generated by parcellation of the white surface using Destrieux (a2009s) parcellation	IS	Inverse variance weighted	2	0.279056	0.117295	0.0173555	1.32188	1.05039	1.66355
1045	26780	aparc-Desikan_lh_thickness_rostralanteriorcingulate	cortical thickness	Mean thickness of rostralanteriorcingulate in the left hemisphere generated by parcellation of the white surface using Desikan-Killiany parcellation	IS	Inverse variance weighted	3	-0.117643	0.0920425	0.2012	0.889013	0.742267	1.06477
1053	26788	aparc-Desikan_lh_thickness_insula	cortical thickness	Mean thickness of insula in the left hemisphere generated by parcellation of the white surface using Desikan-Killiany parcellation	IS	Inverse variance weighted	4	-0.0697456	0.0996039	0.483784	0.932631	0.76723	1.13369
1082	26884	aparc-Desikan_rh_thickness_superiorparietal	cortical thickness	Mean thickness of superiorparietal in the right hemisphere generated by parcellation of the white surface using Desikan-Killiany parcellation	IS	Inverse variance weighted	6	0.0791408	0.0802523	0.32406	1.08236	0.924822	1.26673
1146	27204	aparc-DKTatlas_lh_thickness_insula	cortical thickness	Mean thickness of insula in the left hemisphere generated by parcellation of the white surface using DKT parcellation	IS	Inverse variance weighted	9	-0.128456	0.0681784	0.05955	0.879453	0.769445	1.00519
1173	27293	aparc-DKTatlas_rh_thickness_superiorparietal	cortical thickness	Mean thickness of superiorparietal in the right hemisphere generated by parcellation of the white surface using DKT parcellation	IS	Inverse variance weighted	7	0.0626273	0.0743723	0.399744	1.06463	0.92022	1.2317
1177	27297	aparc-DKTatlas_rh_thickness_insula	cortical thickness	Mean thickness of insula in the right hemisphere generated by parcellation of the white surface using DKT parcellation	IS	Inverse variance weighted	4	-0.0943978	0.106601	0.375875	0.909921	0.738351	1.12136
1194	27419	aparc-a2009s_lh_thickness_G-Ins-lg+S-cent-ins	cortical thickness	Mean thickness of G-Ins-lg+S-cent-ins in the left hemisphere generated by parcellation of the white surface using Destrieux (a2009s) parcellation	IS	Wald ratio	1	0.0970767	0.17209	0.572684	1.10194	0.786454	1.544
1195	27420	aparc-a2009s_lh_thickness_G-insular-short	cortical thickness	Mean thickness of G-insular-short in the left hemisphere generated by parcellation of the white surface using Destrieux (a2009s) parcellation	IS	Wald ratio	1	0.245076	0.155458	0.114917	1.27772	0.94212	1.73286
1204	27429	aparc-a2009s_lh_thickness_G-parietal-sup	cortical thickness	Mean thickness of G-parietal-sup in the left hemisphere generated by parcellation of the white surface using Destrieux (a2009s) parcellation	IS	Inverse variance weighted	4	0.111461	0.0956004	0.243651	1.11791	0.926895	1.34829
1226	27451	aparc-a2009s_lh_thickness_S-circular-insula-sup	cortical thickness	Mean thickness of S-circular-insula-sup in the left hemisphere generated by parcellation of the white surface using Destrieux (a2009s) parcellation	IS	Inverse variance weighted	6	-0.00590106	0.157971	0.970202	0.994116	0.729407	1.35489
1278	27651	aparc-a2009s_rh_thickness_G-parietal-sup	cortical thickness	Mean thickness of G-parietal-sup in the right hemisphere generated by parcellation of the white surface using Destrieux (a2009s) parcellation	IS	Wald ratio	1	0.0512789	0.145632	0.724754	1.05262	0.791235	1.40034
1308	27681	aparc-a2009s_rh_thickness_S-oc-middle+Lunatus	cortical thickness	Mean thickness of S-oc-middle+Lunatus in the right hemisphere generated by parcellation of the white surface using Destrieux (a2009s) parcellation	IS	Inverse variance weighted	3	-0.151663	0.243784	0.533864	0.859278	0.532869	1.38563
1331	26506	aseg_global_intensity_WM-hypointensities	regional and tissue intensity	Mean intensity of WM-hypointensities in the whole brain generated by subcortical volumetric segmentation (aseg)	IS	Inverse variance weighted	2	0.0970328	0.0799061	0.22462	1.1019	0.942157	1.28872
1369	26991	wg_lh_intensity-contrast_caudalanteriorcingulate	cortical grey-white contrast	Grey-white contrast in caudalanteriorcingulate in the left hemisphere calculated as a percentage of the mean gray-white matter intensity from Desikan-Killiany parcellation	IS	Inverse variance weighted	4	-0.081502	0.0894339	0.362133	0.921731	0.773529	1.09833
1401	27023	wg_lh_intensity-contrast_insula	cortical grey-white contrast	Grey-white contrast in insula in the left hemisphere calculated as a percentage of the mean gray-white matter intensity from Desikan-Killiany parcellation	IS	Inverse variance weighted	45	0.0100464	0.0246044	0.68304	1.0101	0.962541	1.06
1419	27041	wg_rh_intensity-contrast_parsopercularis	cortical grey-white contrast	Grey-white contrast in parsopercularis in the right hemisphere calculated as a percentage of the mean gray-white matter intensity from Desikan-Killiany parcellation	IS	Inverse variance weighted	38	-0.0207526	0.0292561	0.478113	0.979461	0.924877	1.03727
1436	27058	wg_rh_intensity-contrast_insula	cortical grey-white contrast	Grey-white contrast in insula in the right hemisphere calculated as a percentage of the mean gray-white matter intensity from Desikan-Killiany parcellation	IS	Inverse variance weighted	28	0.037265	0.0278193	0.180396	1.03797	0.982887	1.09614
1437	25781	IDP_T2_FLAIR_BIANCA_WMH_volume	white matter hyperintensity volume	Total volume of white matter hyperintensities (from T1 and T2_FLAIR images)	IS	Inverse variance weighted	22	-0.0527195	0.0325915	0.105752	0.948646	0.889942	1.01122
1452	25056	IDP_dMRI_TBSS_FA_Middle_cerebellar_peduncle	WM tract FA	Mean FA (fractional anisotropy) in middle cerebellar peduncle on FA skeleton (from dMRI data)	IS	Inverse variance weighted	14	-0.0823024	0.057581	0.152909	0.920993	0.822702	1.03103
1454	25058	IDP_dMRI_TBSS_FA_Genu_of_corpus_callosum	WM tract FA	Mean FA (fractional anisotropy) in genu of corpus callosum on FA skeleton (from dMRI data)	IS	Inverse variance weighted	17	-0.00831647	0.0521205	0.873226	0.991718	0.895411	1.09838
1455	25059	IDP_dMRI_TBSS_FA_Body_of_corpus_callosum	WM tract FA	Mean FA (fractional anisotropy) in body of corpus callosum on FA skeleton (from dMRI data)	IS	Inverse variance weighted	22	-0.0132005	0.0320479	0.680413	0.986886	0.926803	1.05086
1456	25060	IDP_dMRI_TBSS_FA_Splenium_of_corpus_callosum	WM tract FA	Mean FA (fractional anisotropy) in splenium of corpus callosum on FA skeleton (from dMRI data)	IS	Inverse variance weighted	34	-0.00623382	0.0357831	0.861699	0.993786	0.926475	1.06599
1458	25062	IDP_dMRI_TBSS_FA_Corticospinal_tract_R	WM tract FA	Mean FA (fractional anisotropy) in corticospinal tract (right) on FA skeleton (from dMRI data)	IS	Inverse variance weighted	2	0.0631533	0.121672	0.60373	1.06519	0.839185	1.35206
1459	25063	IDP_dMRI_TBSS_FA_Corticospinal_tract_L	WM tract FA	Mean FA (fractional anisotropy) in corticospinal tract (left) on FA skeleton (from dMRI data)	IS	Inverse variance weighted	2	-0.100787	0.108823	0.354365	0.904126	0.730461	1.11908
1460	25064	IDP_dMRI_TBSS_FA_Medial_lemniscus_R	WM tract FA	Mean FA (fractional anisotropy) in medial lemniscus (right) on FA skeleton (from dMRI data)	IS	Inverse variance weighted	6	0.115983	0.0613557	0.0587133	1.12298	0.995735	1.26648
1461	25065	IDP_dMRI_TBSS_FA_Medial_lemniscus_L	WM tract FA	Mean FA (fractional anisotropy) in medial lemniscus (left) on FA skeleton (from dMRI data)	IS	Inverse variance weighted	6	0.0665354	0.0621688	0.284513	1.0688	0.946187	1.2073
1462	25066	IDP_dMRI_TBSS_FA_Inferior_cerebellar_peduncle_R	WM tract FA	Mean FA (fractional anisotropy) in inferior cerebellar peduncle (right) on FA skeleton (from dMRI data)	IS	Inverse variance weighted	10	0.100525	0.0449028	0.025174	1.10575	1.01259	1.20748
1463	25067	IDP_dMRI_TBSS_FA_Inferior_cerebellar_peduncle_L	WM tract FA	Mean FA (fractional anisotropy) in inferior cerebellar peduncle (left) on FA skeleton (from dMRI data)	IS	Inverse variance weighted	9	0.113938	0.0720055	0.113568	1.12068	0.973174	1.29055
1466	25070	IDP_dMRI_TBSS_FA_Cerebral_peduncle_R	WM tract FA	Mean FA (fractional anisotropy) in cerebral peduncle (right) on FA skeleton (from dMRI data)	IS	Inverse variance weighted	9	-0.0224415	0.0884998	0.799823	0.977808	0.822094	1.16302
1467	25071	IDP_dMRI_TBSS_FA_Cerebral_peduncle_L	WM tract FA	Mean FA (fractional anisotropy) in cerebral peduncle (left) on FA skeleton (from dMRI data)	IS	Inverse variance weighted	11	-0.0311593	0.0915815	0.733679	0.969321	0.81005	1.15991
1468	25072	IDP_dMRI_TBSS_FA_Anterior_limb_of_internal_capsule_R	WM tract FA	Mean FA (fractional anisotropy) in anterior limb of internal capsule (right) on FA skeleton (from dMRI data)	IS	Inverse variance weighted	15	0.080908	0.0654066	0.216087	1.08427	0.953812	1.23257
1469	25073	IDP_dMRI_TBSS_FA_Anterior_limb_of_internal_capsule_L	WM tract FA	Mean FA (fractional anisotropy) in anterior limb of internal capsule (left) on FA skeleton (from dMRI data)	IS	Inverse variance weighted	12	0.122231	0.0650343	0.0601772	1.13002	0.994778	1.28364
1470	25074	IDP_dMRI_TBSS_FA_Posterior_limb_of_internal_capsule_R	WM tract FA	Mean FA (fractional anisotropy) in posterior limb of internal capsule (right) on FA skeleton (from dMRI data)	IS	Inverse variance weighted	21	0.0013858	0.0389989	0.971654	1.00139	0.927695	1.08093
1472	25076	IDP_dMRI_TBSS_FA_Retrolenticular_part_of_internal_capsule_R	WM tract FA	Mean FA (fractional anisotropy) in retrolenticular part of internal capsule (right) on FA skeleton (from dMRI data)	IS	Inverse variance weighted	13	0.036595	0.0464878	0.431167	1.03727	0.946939	1.13622
1473	25077	IDP_dMRI_TBSS_FA_Retrolenticular_part_of_internal_capsule_L	WM tract FA	Mean FA (fractional anisotropy) in retrolenticular part of internal capsule (left) on FA skeleton (from dMRI data)	IS	Inverse variance weighted	9	0.105387	0.0487277	0.0305582	1.11114	1.00993	1.22249
1474	25078	IDP_dMRI_TBSS_FA_Anterior_corona_radiata_R	WM tract FA	Mean FA (fractional anisotropy) in anterior corona radiata (right) on FA skeleton (from dMRI data)	IS	Inverse variance weighted	23	0.0986217	0.0633877	0.119744	1.10365	0.974707	1.24965
1475	25079	IDP_dMRI_TBSS_FA_Anterior_corona_radiata_L	WM tract FA	Mean FA (fractional anisotropy) in anterior corona radiata (left) on FA skeleton (from dMRI data)	IS	Inverse variance weighted	19	0.0445169	0.0723725	0.538483	1.04552	0.907254	1.20486
1476	25080	IDP_dMRI_TBSS_FA_Superior_corona_radiata_R	WM tract FA	Mean FA (fractional anisotropy) in superior corona radiata (right) on FA skeleton (from dMRI data)	IS	Inverse variance weighted	14	0.0515846	0.0630816	0.413503	1.05294	0.930479	1.19151
1477	25081	IDP_dMRI_TBSS_FA_Superior_corona_radiata_L	WM tract FA	Mean FA (fractional anisotropy) in superior corona radiata (left) on FA skeleton (from dMRI data)	IS	Inverse variance weighted	14	0.0883452	0.0629979	0.16081	1.09237	0.965479	1.23593
1478	25082	IDP_dMRI_TBSS_FA_Posterior_corona_radiata_R	WM tract FA	Mean FA (fractional anisotropy) in posterior corona radiata (right) on FA skeleton (from dMRI data)	IS	Inverse variance weighted	5	-0.0341344	0.0543837	0.530227	0.966442	0.868727	1.07515
1479	25083	IDP_dMRI_TBSS_FA_Posterior_corona_radiata_L	WM tract FA	Mean FA (fractional anisotropy) in posterior corona radiata (left) on FA skeleton (from dMRI data)	IS	Inverse variance weighted	9	0.0404938	0.0579423	0.484637	1.04132	0.929533	1.16656
1480	25084	IDP_dMRI_TBSS_FA_Posterior_thalamic_radiation_R	WM tract FA	Mean FA (fractional anisotropy) in posterior thalamic radiation (right) on FA skeleton (from dMRI data)	IS	Inverse variance weighted	12	0.0248577	0.0506091	0.623306	1.02517	0.928359	1.13207
1481	25085	IDP_dMRI_TBSS_FA_Posterior_thalamic_radiation_L	WM tract FA	Mean FA (fractional anisotropy) in posterior thalamic radiation (left) on FA skeleton (from dMRI data)	IS	Inverse variance weighted	13	0.0072955	0.0484556	0.880322	1.00732	0.916056	1.10768
1482	25086	IDP_dMRI_TBSS_FA_Sagittal_stratum_R	WM tract FA	Mean FA (fractional anisotropy) in sagittal stratum (right) on FA skeleton (from dMRI data)	IS	Inverse variance weighted	16	0.07858	0.0344496	0.0225475	1.08175	1.01112	1.15731
1483	25087	IDP_dMRI_TBSS_FA_Sagittal_stratum_L	WM tract FA	Mean FA (fractional anisotropy) in sagittal stratum (left) on FA skeleton (from dMRI data)	IS	Inverse variance weighted	12	0.0303376	0.0505476	0.548388	1.0308	0.933573	1.13816
1484	25088	IDP_dMRI_TBSS_FA_External_capsule_R	WM tract FA	Mean FA (fractional anisotropy) in external capsule (right) on FA skeleton (from dMRI data)	IS	Inverse variance weighted	19	0.0373189	0.0371775	0.315473	1.03802	0.965075	1.11649
1485	25089	IDP_dMRI_TBSS_FA_External_capsule_L	WM tract FA	Mean FA (fractional anisotropy) in external capsule (left) on FA skeleton (from dMRI data)	IS	Inverse variance weighted	17	0.0906989	0.0405535	0.0253175	1.09494	1.01128	1.18552
1486	25090	IDP_dMRI_TBSS_FA_Cingulum_cingulate_gyrus_R	WM tract FA	Mean FA (fractional anisotropy) in cingulum cingulate gyrus (right) on FA skeleton (from dMRI data)	IS	Inverse variance weighted	14	-0.0338046	0.0365113	0.354515	0.96676	0.899994	1.03848
1492	25096	IDP_dMRI_TBSS_FA_Superior_longitudinal_fasciculus_R	WM tract FA	Mean FA (fractional anisotropy) in superior longitudinal fasciculus (right) on FA skeleton (from dMRI data)	IS	Inverse variance weighted	14	-0.0205481	0.0387362	0.59579	0.979662	0.908036	1.05694
1494	25098	IDP_dMRI_TBSS_FA_Superior_fronto-occipital_fasciculus_R	WM tract FA	Mean FA (fractional anisotropy) in superior fronto-occipital fasciculus (right) on FA skeleton (from dMRI data)	IS	Inverse variance weighted	8	0.114424	0.0762374	0.133384	1.12123	0.965604	1.30193
1495	25099	IDP_dMRI_TBSS_FA_Superior_fronto-occipital_fasciculus_L	WM tract FA	Mean FA (fractional anisotropy) in superior fronto-occipital fasciculus (left) on FA skeleton (from dMRI data)	IS	Inverse variance weighted	12	0.0505723	0.0422461	0.231273	1.05187	0.968284	1.14268
1498	25102	IDP_dMRI_TBSS_FA_Tapetum_R	WM tract FA	Mean FA (fractional anisotropy) in tapetum (right) on FA skeleton (from dMRI data)	IS	Inverse variance weighted	14	0.00412429	0.0562909	0.941593	1.00413	0.89924	1.12126
1499	25103	IDP_dMRI_TBSS_FA_Tapetum_L	WM tract FA	Mean FA (fractional anisotropy) in tapetum (left) on FA skeleton (from dMRI data)	IS	Inverse variance weighted	12	0.0925034	0.0529723	0.0807657	1.09692	0.988742	1.21693
1500	25488	IDP_dMRI_ProbtrackX_FA_ar_l	WM tract FA	Weighted-mean FA (fractional anisotropy) in tract left acoustic radiation (from dMRI data)	IS	Inverse variance weighted	10	-0.00851393	0.0531527	0.87274	0.991522	0.893425	1.10039
1502	25490	IDP_dMRI_ProbtrackX_FA_atr_l	WM tract FA	Weighted-mean FA (fractional anisotropy) in tract left anterior thalamic radiation (from dMRI data)	IS	Inverse variance weighted	15	0.119575	0.0560237	0.0328127	1.12702	1.00982	1.25782
1503	25491	IDP_dMRI_ProbtrackX_FA_atr_r	WM tract FA	Weighted-mean FA (fractional anisotropy) in tract right anterior thalamic radiation (from dMRI data)	IS	Inverse variance weighted	17	0.0954992	0.0545749	0.0801399	1.10021	0.988598	1.22442
1508	25496	IDP_dMRI_ProbtrackX_FA_cst_l	WM tract FA	Weighted-mean FA (fractional anisotropy) in tract left corticospinal tract (from dMRI data)	IS	Inverse variance weighted	11	0.107348	0.0921382	0.243989	1.11332	0.929375	1.33368
1509	25497	IDP_dMRI_ProbtrackX_FA_cst_r	WM tract FA	Weighted-mean FA (fractional anisotropy) in tract right corticospinal tract (from dMRI data)	IS	Inverse variance weighted	9	0.0730435	0.0483872	0.131155	1.07578	0.97844	1.1828
1510	25498	IDP_dMRI_ProbtrackX_FA_fma	WM tract FA	Weighted-mean FA (fractional anisotropy) in tract forceps major (from dMRI data)	IS	Inverse variance weighted	15	-0.0116304	0.0456966	0.799098	0.988437	0.903756	1.08105
1511	25499	IDP_dMRI_ProbtrackX_FA_fmi	WM tract FA	Weighted-mean FA (fractional anisotropy) in tract forceps minor (from dMRI data)	IS	Inverse variance weighted	30	0.00462997	0.0316484	0.883689	1.00464	0.944215	1.06893
1512	25500	IDP_dMRI_ProbtrackX_FA_ifo_l	WM tract FA	Weighted-mean FA (fractional anisotropy) in tract left inferior fronto-occipital fasciculus (from dMRI data)	IS	Inverse variance weighted	23	0.0342632	0.0284363	0.228237	1.03486	0.978757	1.09417
1513	25501	IDP_dMRI_ProbtrackX_FA_ifo_r	WM tract FA	Weighted-mean FA (fractional anisotropy) in tract right inferior fronto-occipital fasciculus (from dMRI data)	IS	Inverse variance weighted	19	0.0215154	0.033042	0.514947	1.02175	0.957675	1.09011
1514	25502	IDP_dMRI_ProbtrackX_FA_ilf_l	WM tract FA	Weighted-mean FA (fractional anisotropy) in tract left inferior longitudinal fasciculus (from dMRI data)	IS	Inverse variance weighted	20	0.0116986	0.0326121	0.719804	1.01177	0.949119	1.07855
1515	25503	IDP_dMRI_ProbtrackX_FA_ilf_r	WM tract FA	Weighted-mean FA (fractional anisotropy) in tract right inferior longitudinal fasciculus (from dMRI data)	IS	Inverse variance weighted	24	0.0893328	0.0492154	0.0695025	1.09344	0.992896	1.20418
1519	25507	IDP_dMRI_ProbtrackX_FA_ptr_l	WM tract FA	Weighted-mean FA (fractional anisotropy) in tract left posterior thalamic radiation (from dMRI data)	IS	Inverse variance weighted	12	0.0675675	0.0679522	0.320058	1.0699	0.936488	1.22232
1520	25508	IDP_dMRI_ProbtrackX_FA_ptr_r	WM tract FA	Weighted-mean FA (fractional anisotropy) in tract right posterior thalamic radiation (from dMRI data)	IS	Inverse variance weighted	19	-0.0204865	0.0443064	0.643806	0.979722	0.898232	1.0686
1521	25509	IDP_dMRI_ProbtrackX_FA_slf_l	WM tract FA	Weighted-mean FA (fractional anisotropy) in tract left superior longitudinal fasciculus (from dMRI data)	IS	Inverse variance weighted	28	0.0525121	0.0265317	0.0477911	1.05392	1.00051	1.11017
1522	25510	IDP_dMRI_ProbtrackX_FA_slf_r	WM tract FA	Weighted-mean FA (fractional anisotropy) in tract right superior longitudinal fasciculus (from dMRI data)	IS	Inverse variance weighted	28	0.033976	0.0261398	0.193676	1.03456	0.98289	1.08895
1523	25511	IDP_dMRI_ProbtrackX_FA_str_l	WM tract FA	Weighted-mean FA (fractional anisotropy) in tract left superior thalamic radiation (from dMRI data)	IS	Inverse variance weighted	14	-0.0519344	0.034847	0.13613	0.949391	0.886712	1.0165
1524	25512	IDP_dMRI_ProbtrackX_FA_str_r	WM tract FA	Weighted-mean FA (fractional anisotropy) in tract right superior thalamic radiation (from dMRI data)	IS	Inverse variance weighted	16	-0.0313108	0.0365279	0.391348	0.969174	0.902212	1.04111
1526	25514	IDP_dMRI_ProbtrackX_FA_unc_r	WM tract FA	Weighted-mean FA (fractional anisotropy) in tract right uncinate fasciculus (from dMRI data)	IS	Inverse variance weighted	10	-0.0269985	0.053952	0.616781	0.973363	0.875689	1.08193
1528	25153	IDP_dMRI_TBSS_MO_Pontine_crossing_tract	WM tract MO	Mean MO (diffusion tensor mode) in pontine crossing tract on FA (fractional anisotropy) skeleton (from dMRI data)	IS	Inverse variance weighted	52	-0.010922	0.0171415	0.524015	0.989137	0.956457	1.02293
1537	25162	IDP_dMRI_TBSS_MO_Inferior_cerebellar_peduncle_R	WM tract MO	Mean MO (diffusion tensor mode) in inferior cerebellar peduncle (right) on FA (fractional anisotropy) skeleton (from dMRI data)	IS	Inverse variance weighted	2	-0.0779959	0.109443	0.476053	0.924968	0.746393	1.14627
1538	25163	IDP_dMRI_TBSS_MO_Inferior_cerebellar_peduncle_L	WM tract MO	Mean MO (diffusion tensor mode) in inferior cerebellar peduncle (left) on FA (fractional anisotropy) skeleton (from dMRI data)	IS	Inverse variance weighted	2	0.054555	0.140254	0.697296	1.05607	0.802244	1.39021
1541	25166	IDP_dMRI_TBSS_MO_Cerebral_peduncle_R	WM tract MO	Mean MO (diffusion tensor mode) in cerebral peduncle (right) on FA (fractional anisotropy) skeleton (from dMRI data)	IS	Inverse variance weighted	7	0.0285108	0.0501316	0.569546	1.02892	0.93263	1.13515
1542	25167	IDP_dMRI_TBSS_MO_Cerebral_peduncle_L	WM tract MO	Mean MO (diffusion tensor mode) in cerebral peduncle (left) on FA (fractional anisotropy) skeleton (from dMRI data)	IS	Inverse variance weighted	7	-0.0234808	0.0722127	0.745058	0.976793	0.847879	1.12531
1559	25184	IDP_dMRI_TBSS_MO_External_capsule_R	WM tract MO	Mean MO (diffusion tensor mode) in external capsule (right) on FA (fractional anisotropy) skeleton (from dMRI data)	IS	Inverse variance weighted	9	0.0267893	0.0526026	0.610558	1.02715	0.926527	1.1387
1565	25190	IDP_dMRI_TBSS_MO_Fornix_cres+Stria_terminalis_R	WM tract MO	Mean MO (diffusion tensor mode) in fornix cres+stria terminalis (right) on FA (fractional anisotropy) skeleton (from dMRI data)	IS	Inverse variance weighted	4	-0.0657269	0.108377	0.544207	0.936387	0.757186	1.158
1568	25193	IDP_dMRI_TBSS_MO_Superior_longitudinal_fasciculus_L	WM tract MO	Mean MO (diffusion tensor mode) in superior longitudinal fasciculus (left) on FA (fractional anisotropy) skeleton (from dMRI data)	IS	Inverse variance weighted	7	0.041336	0.0818094	0.613368	1.0422	0.887799	1.22346
1572	25197	IDP_dMRI_TBSS_MO_Uncinate_fasciculus_L	WM tract MO	Mean MO (diffusion tensor mode) in uncinate fasciculus (left) on FA (fractional anisotropy) skeleton (from dMRI data)	IS	Inverse variance weighted	7	-0.0612955	0.0573727	0.285351	0.940545	0.84051	1.05249
1603	25105	IDP_dMRI_TBSS_MD_Pontine_crossing_tract	WM tract diffusivity	Mean MD (mean diffusivity) in pontine crossing tract on FA (fractional anisotropy) skeleton (from dMRI data)	IS	Inverse variance weighted	6	0.0211116	0.0554429	0.703366	1.02134	0.916167	1.13858
1604	25106	IDP_dMRI_TBSS_MD_Genu_of_corpus_callosum	WM tract diffusivity	Mean MD (mean diffusivity) in genu of corpus callosum on FA (fractional anisotropy) skeleton (from dMRI data)	IS	Inverse variance weighted	23	0.0394391	0.0402393	0.327029	1.04023	0.961337	1.12559
1605	25107	IDP_dMRI_TBSS_MD_Body_of_corpus_callosum	WM tract diffusivity	Mean MD (mean diffusivity) in body of corpus callosum on FA (fractional anisotropy) skeleton (from dMRI data)	IS	Inverse variance weighted	16	-0.00119609	0.0363453	0.973747	0.998805	0.930128	1.07255
1606	25108	IDP_dMRI_TBSS_MD_Splenium_of_corpus_callosum	WM tract diffusivity	Mean MD (mean diffusivity) in splenium of corpus callosum on FA (fractional anisotropy) skeleton (from dMRI data)	IS	Inverse variance weighted	16	0.03127	0.0489482	0.522928	1.03176	0.937378	1.13565
1609	25111	IDP_dMRI_TBSS_MD_Corticospinal_tract_L	WM tract diffusivity	Mean MD (mean diffusivity) in corticospinal tract (left) on FA (fractional anisotropy) skeleton (from dMRI data)	IS	Inverse variance weighted	7	-0.0251992	0.0545627	0.644197	0.975116	0.876217	1.08518
1610	25112	IDP_dMRI_TBSS_MD_Medial_lemniscus_R	WM tract diffusivity	Mean MD (mean diffusivity) in medial lemniscus (right) on FA (fractional anisotropy) skeleton (from dMRI data)	IS	Wald ratio	1	0.270917	0.148158	0.0674638	1.31117	0.980716	1.75296
1616	25118	IDP_dMRI_TBSS_MD_Cerebral_peduncle_R	WM tract diffusivity	Mean MD (mean diffusivity) in cerebral peduncle (right) on FA (fractional anisotropy) skeleton (from dMRI data)	IS	Inverse variance weighted	4	-0.0631777	0.0687549	0.358157	0.938777	0.820421	1.07421
1617	25119	IDP_dMRI_TBSS_MD_Cerebral_peduncle_L	WM tract diffusivity	Mean MD (mean diffusivity) in cerebral peduncle (left) on FA (fractional anisotropy) skeleton (from dMRI data)	IS	Inverse variance weighted	7	0.034634	0.0642517	0.589862	1.03524	0.912744	1.17418
1618	25120	IDP_dMRI_TBSS_MD_Anterior_limb_of_internal_capsule_R	WM tract diffusivity	Mean MD (mean diffusivity) in anterior limb of internal capsule (right) on FA (fractional anisotropy) skeleton (from dMRI data)	IS	Inverse variance weighted	18	-0.285738	0.0623735	4.62571e-06	0.751459	0.664985	0.849178
1619	25121	IDP_dMRI_TBSS_MD_Anterior_limb_of_internal_capsule_L	WM tract diffusivity	Mean MD (mean diffusivity) in anterior limb of internal capsule (left) on FA (fractional anisotropy) skeleton (from dMRI data)	IS	Inverse variance weighted	21	-0.229754	0.0645712	0.000373467	0.794729	0.700253	0.901951
1620	25122	IDP_dMRI_TBSS_MD_Posterior_limb_of_internal_capsule_R	WM tract diffusivity	Mean MD (mean diffusivity) in posterior limb of internal capsule (right) on FA (fractional anisotropy) skeleton (from dMRI data)	IS	Inverse variance weighted	12	0.00533647	0.0472901	0.910153	1.00535	0.916354	1.10299
1621	25123	IDP_dMRI_TBSS_MD_Posterior_limb_of_internal_capsule_L	WM tract diffusivity	Mean MD (mean diffusivity) in posterior limb of internal capsule (left) on FA (fractional anisotropy) skeleton (from dMRI data)	IS	Inverse variance weighted	12	0.00227804	0.0375036	0.951565	1.00228	0.931249	1.07873
1622	25124	IDP_dMRI_TBSS_MD_Retrolenticular_part_of_internal_capsule_R	WM tract diffusivity	Mean MD (mean diffusivity) in retrolenticular part of internal capsule (right) on FA (fractional anisotropy) skeleton (from dMRI data)	IS	Inverse variance weighted	29	-0.016757	0.0381274	0.660299	0.983383	0.912573	1.05969
1623	25125	IDP_dMRI_TBSS_MD_Retrolenticular_part_of_internal_capsule_L	WM tract diffusivity	Mean MD (mean diffusivity) in retrolenticular part of internal capsule (left) on FA (fractional anisotropy) skeleton (from dMRI data)	IS	Inverse variance weighted	30	-0.0181065	0.0428275	0.672458	0.982056	0.902986	1.06805
1624	25126	IDP_dMRI_TBSS_MD_Anterior_corona_radiata_R	WM tract diffusivity	Mean MD (mean diffusivity) in anterior corona radiata (right) on FA (fractional anisotropy) skeleton (from dMRI data)	IS	Inverse variance weighted	33	0.0050339	0.0324735	0.876809	1.00505	0.943071	1.0711
1625	25127	IDP_dMRI_TBSS_MD_Anterior_corona_radiata_L	WM tract diffusivity	Mean MD (mean diffusivity) in anterior corona radiata (left) on FA (fractional anisotropy) skeleton (from dMRI data)	IS	Inverse variance weighted	36	0.0268124	0.0289253	0.353952	1.02718	0.970561	1.08709
1626	25128	IDP_dMRI_TBSS_MD_Superior_corona_radiata_R	WM tract diffusivity	Mean MD (mean diffusivity) in superior corona radiata (right) on FA (fractional anisotropy) skeleton (from dMRI data)	IS	Inverse variance weighted	34	-0.0245402	0.0358879	0.494101	0.975759	0.909482	1.04687
1627	25129	IDP_dMRI_TBSS_MD_Superior_corona_radiata_L	WM tract diffusivity	Mean MD (mean diffusivity) in superior corona radiata (left) on FA (fractional anisotropy) skeleton (from dMRI data)	IS	Inverse variance weighted	32	0.00278865	0.0408525	0.945578	1.00279	0.925629	1.08639
1628	25130	IDP_dMRI_TBSS_MD_Posterior_corona_radiata_R	WM tract diffusivity	Mean MD (mean diffusivity) in posterior corona radiata (right) on FA (fractional anisotropy) skeleton (from dMRI data)	IS	Inverse variance weighted	19	-0.034352	0.0402091	0.39292	0.966231	0.893006	1.04546
1629	25131	IDP_dMRI_TBSS_MD_Posterior_corona_radiata_L	WM tract diffusivity	Mean MD (mean diffusivity) in posterior corona radiata (left) on FA (fractional anisotropy) skeleton (from dMRI data)	IS	Inverse variance weighted	27	0.0217092	0.0386207	0.574039	1.02195	0.947444	1.10231
1630	25132	IDP_dMRI_TBSS_MD_Posterior_thalamic_radiation_R	WM tract diffusivity	Mean MD (mean diffusivity) in posterior thalamic radiation (right) on FA (fractional anisotropy) skeleton (from dMRI data)	IS	Inverse variance weighted	31	0.0447324	0.0397373	0.260292	1.04575	0.967391	1.13045
1631	25133	IDP_dMRI_TBSS_MD_Posterior_thalamic_radiation_L	WM tract diffusivity	Mean MD (mean diffusivity) in posterior thalamic radiation (left) on FA (fractional anisotropy) skeleton (from dMRI data)	IS	Inverse variance weighted	33	0.0242293	0.0377939	0.521465	1.02453	0.951375	1.1033
1632	25134	IDP_dMRI_TBSS_MD_Sagittal_stratum_R	WM tract diffusivity	Mean MD (mean diffusivity) in sagittal stratum (right) on FA (fractional anisotropy) skeleton (from dMRI data)	IS	Inverse variance weighted	30	-0.031431	0.0315154	0.318608	0.969058	0.91101	1.0308
1633	25135	IDP_dMRI_TBSS_MD_Sagittal_stratum_L	WM tract diffusivity	Mean MD (mean diffusivity) in sagittal stratum (left) on FA (fractional anisotropy) skeleton (from dMRI data)	IS	Inverse variance weighted	35	0.0120934	0.0327788	0.712173	1.01217	0.949184	1.07933
1634	25136	IDP_dMRI_TBSS_MD_External_capsule_R	WM tract diffusivity	Mean MD (mean diffusivity) in external capsule (right) on FA (fractional anisotropy) skeleton (from dMRI data)	IS	Inverse variance weighted	21	-0.20277	0.062455	0.00116767	0.816466	0.722396	0.922786
1635	25137	IDP_dMRI_TBSS_MD_External_capsule_L	WM tract diffusivity	Mean MD (mean diffusivity) in external capsule (left) on FA (fractional anisotropy) skeleton (from dMRI data)	IS	Inverse variance weighted	17	-0.143843	0.0623373	0.0210274	0.866024	0.766421	0.978571
1636	25138	IDP_dMRI_TBSS_MD_Cingulum_cingulate_gyrus_R	WM tract diffusivity	Mean MD (mean diffusivity) in cingulum cingulate gyrus (right) on FA (fractional anisotropy) skeleton (from dMRI data)	IS	Inverse variance weighted	29	-0.0076372	0.0274913	0.781163	0.992392	0.940334	1.04733
1637	25139	IDP_dMRI_TBSS_MD_Cingulum_cingulate_gyrus_L	WM tract diffusivity	Mean MD (mean diffusivity) in cingulum cingulate gyrus (left) on FA (fractional anisotropy) skeleton (from dMRI data)	IS	Inverse variance weighted	31	0.0115867	0.0250578	0.643796	1.01165	0.963169	1.06258
1640	25142	IDP_dMRI_TBSS_MD_Fornix_cres+Stria_terminalis_R	WM tract diffusivity	Mean MD (mean diffusivity) in fornix cres+stria terminalis (right) on FA (fractional anisotropy) skeleton (from dMRI data)	IS	Inverse variance weighted	6	-0.0787233	0.0675585	0.243914	0.924296	0.809662	1.05516
1641	25143	IDP_dMRI_TBSS_MD_Fornix_cres+Stria_terminalis_L	WM tract diffusivity	Mean MD (mean diffusivity) in fornix cres+stria terminalis (left) on FA (fractional anisotropy) skeleton (from dMRI data)	IS	Inverse variance weighted	2	-0.224126	0.119734	0.0612246	0.799214	0.632039	1.01061
1642	25144	IDP_dMRI_TBSS_MD_Superior_longitudinal_fasciculus_R	WM tract diffusivity	Mean MD (mean diffusivity) in superior longitudinal fasciculus (right) on FA (fractional anisotropy) skeleton (from dMRI data)	IS	Inverse variance weighted	39	-0.0241259	0.0256082	0.346133	0.976163	0.928376	1.02641
1643	25145	IDP_dMRI_TBSS_MD_Superior_longitudinal_fasciculus_L	WM tract diffusivity	Mean MD (mean diffusivity) in superior longitudinal fasciculus (left) on FA (fractional anisotropy) skeleton (from dMRI data)	IS	Inverse variance weighted	44	0.0181272	0.0293445	0.536748	1.01829	0.961378	1.07858
1644	25146	IDP_dMRI_TBSS_MD_Superior_fronto-occipital_fasciculus_R	WM tract diffusivity	Mean MD (mean diffusivity) in superior fronto-occipital fasciculus (right) on FA (fractional anisotropy) skeleton (from dMRI data)	IS	Inverse variance weighted	10	-0.14958	0.0709355	0.0349728	0.86107	0.749302	0.989509
1645	25147	IDP_dMRI_TBSS_MD_Superior_fronto-occipital_fasciculus_L	WM tract diffusivity	Mean MD (mean diffusivity) in superior fronto-occipital fasciculus (left) on FA (fractional anisotropy) skeleton (from dMRI data)	IS	Inverse variance weighted	8	-0.112206	0.0816081	0.169153	0.89386	0.761734	1.0489
1646	25148	IDP_dMRI_TBSS_MD_Uncinate_fasciculus_R	WM tract diffusivity	Mean MD (mean diffusivity) in uncinate fasciculus (right) on FA (fractional anisotropy) skeleton (from dMRI data)	IS	Inverse variance weighted	11	0.00891072	0.0326295	0.784786	1.00895	0.946444	1.07558
1647	25149	IDP_dMRI_TBSS_MD_Uncinate_fasciculus_L	WM tract diffusivity	Mean MD (mean diffusivity) in uncinate fasciculus (left) on FA (fractional anisotropy) skeleton (from dMRI data)	IS	Inverse variance weighted	13	-0.0728892	0.0491117	0.137769	0.929704	0.844384	1.02365
1648	25150	IDP_dMRI_TBSS_MD_Tapetum_R	WM tract diffusivity	Mean MD (mean diffusivity) in tapetum (right) on FA (fractional anisotropy) skeleton (from dMRI data)	IS	Inverse variance weighted	9	-0.0698161	0.0743767	0.347894	0.932565	0.806062	1.07892
1649	25151	IDP_dMRI_TBSS_MD_Tapetum_L	WM tract diffusivity	Mean MD (mean diffusivity) in tapetum (left) on FA (fractional anisotropy) skeleton (from dMRI data)	IS	Inverse variance weighted	11	-0.0383015	0.0601823	0.5245	0.962423	0.855338	1.08291
1651	25201	IDP_dMRI_TBSS_L1_Pontine_crossing_tract	WM tract diffusivity	Mean L1 in pontine crossing tract on FA (fractional anisotropy) skeleton (from dMRI data)	IS	Inverse variance weighted	10	-0.0191839	0.0493909	0.697712	0.980999	0.890484	1.08071
1653	25203	IDP_dMRI_TBSS_L1_Body_of_corpus_callosum	WM tract diffusivity	Mean L1 in body of corpus callosum on FA (fractional anisotropy) skeleton (from dMRI data)	IS	Inverse variance weighted	10	0.00369742	0.0409523	0.92806	1.0037	0.926289	1.08759
1658	25208	IDP_dMRI_TBSS_L1_Medial_lemniscus_R	WM tract diffusivity	Mean L1 in medial lemniscus (right) on FA (fractional anisotropy) skeleton (from dMRI data)	IS	Inverse variance weighted	4	0.0522816	0.0898443	0.560625	1.05367	0.883545	1.25656
1659	25209	IDP_dMRI_TBSS_L1_Medial_lemniscus_L	WM tract diffusivity	Mean L1 in medial lemniscus (left) on FA (fractional anisotropy) skeleton (from dMRI data)	IS	Wald ratio	1	0.165477	0.120661	0.170241	1.17996	0.931446	1.49477
1662	25212	IDP_dMRI_TBSS_L1_Superior_cerebellar_peduncle_R	WM tract diffusivity	Mean L1 in superior cerebellar peduncle (right) on FA (fractional anisotropy) skeleton (from dMRI data)	IS	Inverse variance weighted	8	0.129473	0.0539153	0.0163318	1.13823	1.02408	1.26509
1664	25214	IDP_dMRI_TBSS_L1_Cerebral_peduncle_R	WM tract diffusivity	Mean L1 in cerebral peduncle (right) on FA (fractional anisotropy) skeleton (from dMRI data)	IS	Inverse variance weighted	18	-0.0311901	0.0387029	0.420309	0.969291	0.898483	1.04568
1665	25215	IDP_dMRI_TBSS_L1_Cerebral_peduncle_L	WM tract diffusivity	Mean L1 in cerebral peduncle (left) on FA (fractional anisotropy) skeleton (from dMRI data)	IS	Inverse variance weighted	13	-0.0190524	0.0395314	0.629837	0.981128	0.907979	1.06017
1666	25216	IDP_dMRI_TBSS_L1_Anterior_limb_of_internal_capsule_R	WM tract diffusivity	Mean L1 in anterior limb of internal capsule (right) on FA (fractional anisotropy) skeleton (from dMRI data)	IS	Inverse variance weighted	11	-0.128872	0.0680504	0.058255	0.879086	0.769318	1.00452
1667	25217	IDP_dMRI_TBSS_L1_Anterior_limb_of_internal_capsule_L	WM tract diffusivity	Mean L1 in anterior limb of internal capsule (left) on FA (fractional anisotropy) skeleton (from dMRI data)	IS	Inverse variance weighted	17	-0.155322	0.0518754	0.00275217	0.856139	0.77337	0.947767
1670	25220	IDP_dMRI_TBSS_L1_Retrolenticular_part_of_internal_capsule_R	WM tract diffusivity	Mean L1 in retrolenticular part of internal capsule (right) on FA (fractional anisotropy) skeleton (from dMRI data)	IS	Inverse variance weighted	8	-0.00906339	0.055429	0.870114	0.990978	0.888959	1.1047
1671	25221	IDP_dMRI_TBSS_L1_Retrolenticular_part_of_internal_capsule_L	WM tract diffusivity	Mean L1 in retrolenticular part of internal capsule (left) on FA (fractional anisotropy) skeleton (from dMRI data)	IS	Inverse variance weighted	11	0.133011	0.10641	0.211306	1.14226	0.927231	1.40716
1672	25222	IDP_dMRI_TBSS_L1_Anterior_corona_radiata_R	WM tract diffusivity	Mean L1 in anterior corona radiata (right) on FA (fractional anisotropy) skeleton (from dMRI data)	IS	Inverse variance weighted	15	-0.0290483	0.031818	0.361267	0.97137	0.912642	1.03388
1673	25223	IDP_dMRI_TBSS_L1_Anterior_corona_radiata_L	WM tract diffusivity	Mean L1 in anterior corona radiata (left) on FA (fractional anisotropy) skeleton (from dMRI data)	IS	Inverse variance weighted	16	0.00419346	0.0318583	0.895278	1.0042	0.943415	1.06891
1674	25224	IDP_dMRI_TBSS_L1_Superior_corona_radiata_R	WM tract diffusivity	Mean L1 in superior corona radiata (right) on FA (fractional anisotropy) skeleton (from dMRI data)	IS	Inverse variance weighted	10	-0.0112516	0.0503163	0.823055	0.988811	0.895949	1.0913
1675	25225	IDP_dMRI_TBSS_L1_Superior_corona_radiata_L	WM tract diffusivity	Mean L1 in superior corona radiata (left) on FA (fractional anisotropy) skeleton (from dMRI data)	IS	Inverse variance weighted	11	0.0073479	0.0457056	0.872278	1.00737	0.921055	1.10178
1676	25226	IDP_dMRI_TBSS_L1_Posterior_corona_radiata_R	WM tract diffusivity	Mean L1 in posterior corona radiata (right) on FA (fractional anisotropy) skeleton (from dMRI data)	IS	Inverse variance weighted	14	-0.177306	0.0824252	0.0314676	0.837524	0.712583	0.984371
1677	25227	IDP_dMRI_TBSS_L1_Posterior_corona_radiata_L	WM tract diffusivity	Mean L1 in posterior corona radiata (left) on FA (fractional anisotropy) skeleton (from dMRI data)	IS	Inverse variance weighted	24	0.0234964	0.0420574	0.576384	1.02377	0.942767	1.11174
1678	25228	IDP_dMRI_TBSS_L1_Posterior_thalamic_radiation_R	WM tract diffusivity	Mean L1 in posterior thalamic radiation (right) on FA (fractional anisotropy) skeleton (from dMRI data)	IS	Inverse variance weighted	14	0.123729	0.0586852	0.0350008	1.13171	1.00874	1.26966
1679	25229	IDP_dMRI_TBSS_L1_Posterior_thalamic_radiation_L	WM tract diffusivity	Mean L1 in posterior thalamic radiation (left) on FA (fractional anisotropy) skeleton (from dMRI data)	IS	Inverse variance weighted	24	0.166494	0.0417972	6.79412e-05	1.18116	1.08825	1.28199
1680	25230	IDP_dMRI_TBSS_L1_Sagittal_stratum_R	WM tract diffusivity	Mean L1 in sagittal stratum (right) on FA (fractional anisotropy) skeleton (from dMRI data)	IS	Inverse variance weighted	18	0.0351028	0.0454777	0.440193	1.03573	0.9474	1.13229
1681	25231	IDP_dMRI_TBSS_L1_Sagittal_stratum_L	WM tract diffusivity	Mean L1 in sagittal stratum (left) on FA (fractional anisotropy) skeleton (from dMRI data)	IS	Inverse variance weighted	19	0.0806749	0.0546698	0.140031	1.08402	0.97387	1.20663
1682	25232	IDP_dMRI_TBSS_L1_External_capsule_R	WM tract diffusivity	Mean L1 in external capsule (right) on FA (fractional anisotropy) skeleton (from dMRI data)	IS	Inverse variance weighted	18	-0.194206	0.0786896	0.013587	0.823488	0.70579	0.960814
1683	25233	IDP_dMRI_TBSS_L1_External_capsule_L	WM tract diffusivity	Mean L1 in external capsule (left) on FA (fractional anisotropy) skeleton (from dMRI data)	IS	Inverse variance weighted	14	-0.182815	0.0655633	0.00529735	0.832922	0.73248	0.947138
1686	25236	IDP_dMRI_TBSS_L1_Cingulum_hippocampus_R	WM tract diffusivity	Mean L1 in cingulum hippocampus (right) on FA (fractional anisotropy) skeleton (from dMRI data)	IS	Inverse variance weighted	10	-0.0822851	0.0892748	0.356682	0.921009	0.773164	1.09713
1688	25238	IDP_dMRI_TBSS_L1_Fornix_cres+Stria_terminalis_R	WM tract diffusivity	Mean L1 in fornix cres+stria terminalis (right) on FA (fractional anisotropy) skeleton (from dMRI data)	IS	Inverse variance weighted	7	-0.0316259	0.110385	0.774491	0.968869	0.780375	1.20289
1690	25240	IDP_dMRI_TBSS_L1_Superior_longitudinal_fasciculus_R	WM tract diffusivity	Mean L1 in superior longitudinal fasciculus (right) on FA (fractional anisotropy) skeleton (from dMRI data)	IS	Inverse variance weighted	17	0.0163376	0.0383172	0.669832	1.01647	0.942929	1.09575
1691	25241	IDP_dMRI_TBSS_L1_Superior_longitudinal_fasciculus_L	WM tract diffusivity	Mean L1 in superior longitudinal fasciculus (left) on FA (fractional anisotropy) skeleton (from dMRI data)	IS	Inverse variance weighted	25	0.0187553	0.0495651	0.705135	1.01893	0.924602	1.12289
1692	25242	IDP_dMRI_TBSS_L1_Superior_fronto-occipital_fasciculus_R	WM tract diffusivity	Mean L1 in superior fronto-occipital fasciculus (right) on FA (fractional anisotropy) skeleton (from dMRI data)	IS	Inverse variance weighted	9	-0.0920442	0.0864912	0.287237	0.912065	0.769844	1.08056
1693	25243	IDP_dMRI_TBSS_L1_Superior_fronto-occipital_fasciculus_L	WM tract diffusivity	Mean L1 in superior fronto-occipital fasciculus (left) on FA (fractional anisotropy) skeleton (from dMRI data)	IS	Inverse variance weighted	4	-0.136202	0.0885383	0.123967	0.872667	0.73364	1.03804
1695	25245	IDP_dMRI_TBSS_L1_Uncinate_fasciculus_L	WM tract diffusivity	Mean L1 in uncinate fasciculus (left) on FA (fractional anisotropy) skeleton (from dMRI data)	IS	Inverse variance weighted	14	-0.0151982	0.0399221	0.703429	0.984917	0.910788	1.06508
1696	25246	IDP_dMRI_TBSS_L1_Tapetum_R	WM tract diffusivity	Mean L1 in tapetum (right) on FA (fractional anisotropy) skeleton (from dMRI data)	IS	Inverse variance weighted	5	-0.0697076	0.0911597	0.444465	0.932667	0.780063	1.11512
1697	25247	IDP_dMRI_TBSS_L1_Tapetum_L	WM tract diffusivity	Mean L1 in tapetum (left) on FA (fractional anisotropy) skeleton (from dMRI data)	IS	Inverse variance weighted	3	0.0143125	0.0793815	0.856917	1.01442	0.86825	1.18519
1699	25249	IDP_dMRI_TBSS_L2_Pontine_crossing_tract	WM tract diffusivity	Mean L2 in pontine crossing tract on FA (fractional anisotropy) skeleton (from dMRI data)	IS	Inverse variance weighted	14	-0.0378525	0.0372859	0.310012	0.962855	0.894999	1.03586
1700	25250	IDP_dMRI_TBSS_L2_Genu_of_corpus_callosum	WM tract diffusivity	Mean L2 in genu of corpus callosum on FA (fractional anisotropy) skeleton (from dMRI data)	IS	Inverse variance weighted	26	0.0104199	0.032852	0.751109	1.01047	0.94746	1.07768
1701	25251	IDP_dMRI_TBSS_L2_Body_of_corpus_callosum	WM tract diffusivity	Mean L2 in body of corpus callosum on FA (fractional anisotropy) skeleton (from dMRI data)	IS	Inverse variance weighted	20	0.00066932	0.031983	0.983304	1.00067	0.939867	1.06541
1702	25252	IDP_dMRI_TBSS_L2_Splenium_of_corpus_callosum	WM tract diffusivity	Mean L2 in splenium of corpus callosum on FA (fractional anisotropy) skeleton (from dMRI data)	IS	Inverse variance weighted	27	-0.00365829	0.0368707	0.920964	0.996348	0.926886	1.07102
1708	25258	IDP_dMRI_TBSS_L2_Inferior_cerebellar_peduncle_R	WM tract diffusivity	Mean L2 in inferior cerebellar peduncle (right) on FA (fractional anisotropy) skeleton (from dMRI data)	IS	Inverse variance weighted	9	-0.0635695	0.0571102	0.265664	0.938409	0.839033	1.04956
1709	25259	IDP_dMRI_TBSS_L2_Inferior_cerebellar_peduncle_L	WM tract diffusivity	Mean L2 in inferior cerebellar peduncle (left) on FA (fractional anisotropy) skeleton (from dMRI data)	IS	Inverse variance weighted	6	-0.0159688	0.0538698	0.7669	0.984158	0.885544	1.09375
1712	25262	IDP_dMRI_TBSS_L2_Cerebral_peduncle_R	WM tract diffusivity	Mean L2 in cerebral peduncle (right) on FA (fractional anisotropy) skeleton (from dMRI data)	IS	Inverse variance weighted	9	-0.0383355	0.0889321	0.666422	0.96239	0.808445	1.14565
1713	25263	IDP_dMRI_TBSS_L2_Cerebral_peduncle_L	WM tract diffusivity	Mean L2 in cerebral peduncle (left) on FA (fractional anisotropy) skeleton (from dMRI data)	IS	Inverse variance weighted	10	0.0104359	0.0954517	0.91294	1.01049	0.838074	1.21838
1714	25264	IDP_dMRI_TBSS_L2_Anterior_limb_of_internal_capsule_R	WM tract diffusivity	Mean L2 in anterior limb of internal capsule (right) on FA (fractional anisotropy) skeleton (from dMRI data)	IS	Inverse variance weighted	17	-0.223399	0.0575498	0.000103671	0.799796	0.714483	0.895296
1715	25265	IDP_dMRI_TBSS_L2_Anterior_limb_of_internal_capsule_L	WM tract diffusivity	Mean L2 in anterior limb of internal capsule (left) on FA (fractional anisotropy) skeleton (from dMRI data)	IS	Inverse variance weighted	16	-0.23269	0.056598	3.93487e-05	0.792399	0.709197	0.885363
1716	25266	IDP_dMRI_TBSS_L2_Posterior_limb_of_internal_capsule_R	WM tract diffusivity	Mean L2 in posterior limb of internal capsule (right) on FA (fractional anisotropy) skeleton (from dMRI data)	IS	Inverse variance weighted	27	0.000873459	0.0311695	0.977644	1.00087	0.941558	1.06393
1717	25267	IDP_dMRI_TBSS_L2_Posterior_limb_of_internal_capsule_L	WM tract diffusivity	Mean L2 in posterior limb of internal capsule (left) on FA (fractional anisotropy) skeleton (from dMRI data)	IS	Inverse variance weighted	30	0.024352	0.0334444	0.466532	1.02465	0.959638	1.09407
1718	25268	IDP_dMRI_TBSS_L2_Retrolenticular_part_of_internal_capsule_R	WM tract diffusivity	Mean L2 in retrolenticular part of internal capsule (right) on FA (fractional anisotropy) skeleton (from dMRI data)	IS	Inverse variance weighted	15	-0.0351372	0.0389091	0.366495	0.965473	0.894582	1.04198
1719	25269	IDP_dMRI_TBSS_L2_Retrolenticular_part_of_internal_capsule_L	WM tract diffusivity	Mean L2 in retrolenticular part of internal capsule (left) on FA (fractional anisotropy) skeleton (from dMRI data)	IS	Inverse variance weighted	13	-0.0806406	0.0486363	0.0973109	0.922525	0.838645	1.01479
1720	25270	IDP_dMRI_TBSS_L2_Anterior_corona_radiata_R	WM tract diffusivity	Mean L2 in anterior corona radiata (right) on FA (fractional anisotropy) skeleton (from dMRI data)	IS	Inverse variance weighted	26	0.00659682	0.039508	0.86739	1.00662	0.931612	1.08766
1721	25271	IDP_dMRI_TBSS_L2_Anterior_corona_radiata_L	WM tract diffusivity	Mean L2 in anterior corona radiata (left) on FA (fractional anisotropy) skeleton (from dMRI data)	IS	Inverse variance weighted	28	-0.0123111	0.0373352	0.741592	0.987764	0.918064	1.06276
1722	25272	IDP_dMRI_TBSS_L2_Superior_corona_radiata_R	WM tract diffusivity	Mean L2 in superior corona radiata (right) on FA (fractional anisotropy) skeleton (from dMRI data)	IS	Inverse variance weighted	24	-0.0385336	0.0485595	0.427466	0.962199	0.874844	1.05828
1723	25273	IDP_dMRI_TBSS_L2_Superior_corona_radiata_L	WM tract diffusivity	Mean L2 in superior corona radiata (left) on FA (fractional anisotropy) skeleton (from dMRI data)	IS	Inverse variance weighted	25	-0.0406092	0.0495851	0.412798	0.960204	0.871276	1.05821
1724	25274	IDP_dMRI_TBSS_L2_Posterior_corona_radiata_R	WM tract diffusivity	Mean L2 in posterior corona radiata (right) on FA (fractional anisotropy) skeleton (from dMRI data)	IS	Inverse variance weighted	13	-0.0238074	0.046126	0.605758	0.976474	0.892067	1.06887
1725	25275	IDP_dMRI_TBSS_L2_Posterior_corona_radiata_L	WM tract diffusivity	Mean L2 in posterior corona radiata (left) on FA (fractional anisotropy) skeleton (from dMRI data)	IS	Inverse variance weighted	17	0.0278965	0.0447272	0.532823	1.02829	0.941982	1.1225
1726	25276	IDP_dMRI_TBSS_L2_Posterior_thalamic_radiation_R	WM tract diffusivity	Mean L2 in posterior thalamic radiation (right) on FA (fractional anisotropy) skeleton (from dMRI data)	IS	Inverse variance weighted	14	0.0448857	0.0604852	0.45803	1.04591	0.928983	1.17755
1727	25277	IDP_dMRI_TBSS_L2_Posterior_thalamic_radiation_L	WM tract diffusivity	Mean L2 in posterior thalamic radiation (left) on FA (fractional anisotropy) skeleton (from dMRI data)	IS	Inverse variance weighted	20	-0.0104656	0.0426723	0.806258	0.989589	0.910189	1.07592
1728	25278	IDP_dMRI_TBSS_L2_Sagittal_stratum_R	WM tract diffusivity	Mean L2 in sagittal stratum (right) on FA (fractional anisotropy) skeleton (from dMRI data)	IS	Inverse variance weighted	13	-0.0470161	0.0362226	0.194295	0.954072	0.888685	1.02427
1729	25279	IDP_dMRI_TBSS_L2_Sagittal_stratum_L	WM tract diffusivity	Mean L2 in sagittal stratum (left) on FA (fractional anisotropy) skeleton (from dMRI data)	IS	Inverse variance weighted	15	-0.044328	0.0453198	0.328017	0.95664	0.87533	1.0455
1730	25280	IDP_dMRI_TBSS_L2_External_capsule_R	WM tract diffusivity	Mean L2 in external capsule (right) on FA (fractional anisotropy) skeleton (from dMRI data)	IS	Inverse variance weighted	21	-0.117534	0.0420754	0.00521555	0.88911	0.818729	0.965542
1731	25281	IDP_dMRI_TBSS_L2_External_capsule_L	WM tract diffusivity	Mean L2 in external capsule (left) on FA (fractional anisotropy) skeleton (from dMRI data)	IS	Inverse variance weighted	13	-0.176514	0.0466928	0.000156628	0.838187	0.764884	0.918516
1732	25282	IDP_dMRI_TBSS_L2_Cingulum_cingulate_gyrus_R	WM tract diffusivity	Mean L2 in cingulum cingulate gyrus (right) on FA (fractional anisotropy) skeleton (from dMRI data)	IS	Inverse variance weighted	19	0.0571006	0.0492391	0.246188	1.05876	0.961358	1.16604
1733	25283	IDP_dMRI_TBSS_L2_Cingulum_cingulate_gyrus_L	WM tract diffusivity	Mean L2 in cingulum cingulate gyrus (left) on FA (fractional anisotropy) skeleton (from dMRI data)	IS	Inverse variance weighted	16	0.0225613	0.0391878	0.564802	1.02282	0.947198	1.10447
1738	25288	IDP_dMRI_TBSS_L2_Superior_longitudinal_fasciculus_R	WM tract diffusivity	Mean L2 in superior longitudinal fasciculus (right) on FA (fractional anisotropy) skeleton (from dMRI data)	IS	Inverse variance weighted	14	-0.0459815	0.041531	0.268224	0.95506	0.880397	1.03605
1739	25289	IDP_dMRI_TBSS_L2_Superior_longitudinal_fasciculus_L	WM tract diffusivity	Mean L2 in superior longitudinal fasciculus (left) on FA (fractional anisotropy) skeleton (from dMRI data)	IS	Inverse variance weighted	14	-0.0298183	0.0380864	0.433679	0.970622	0.900804	1.04585
1740	25290	IDP_dMRI_TBSS_L2_Superior_fronto-occipital_fasciculus_R	WM tract diffusivity	Mean L2 in superior fronto-occipital fasciculus (right) on FA (fractional anisotropy) skeleton (from dMRI data)	IS	Inverse variance weighted	11	-0.250684	0.0638882	8.71645e-05	0.778268	0.686668	0.882088
1741	25291	IDP_dMRI_TBSS_L2_Superior_fronto-occipital_fasciculus_L	WM tract diffusivity	Mean L2 in superior fronto-occipital fasciculus (left) on FA (fractional anisotropy) skeleton (from dMRI data)	IS	Inverse variance weighted	10	-0.138035	0.0567304	0.0149668	0.871068	0.779403	0.973513
1742	25292	IDP_dMRI_TBSS_L2_Uncinate_fasciculus_R	WM tract diffusivity	Mean L2 in uncinate fasciculus (right) on FA (fractional anisotropy) skeleton (from dMRI data)	IS	Inverse variance weighted	8	0.0277458	0.0478421	0.561951	1.02813	0.936108	1.12921
1743	25293	IDP_dMRI_TBSS_L2_Uncinate_fasciculus_L	WM tract diffusivity	Mean L2 in uncinate fasciculus (left) on FA (fractional anisotropy) skeleton (from dMRI data)	IS	Inverse variance weighted	7	-0.0171851	0.0577464	0.766011	0.982962	0.877772	1.10076
1744	25294	IDP_dMRI_TBSS_L2_Tapetum_R	WM tract diffusivity	Mean L2 in tapetum (right) on FA (fractional anisotropy) skeleton (from dMRI data)	IS	Inverse variance weighted	14	-0.0526701	0.0421363	0.211302	0.948693	0.873491	1.03037
1745	25295	IDP_dMRI_TBSS_L2_Tapetum_L	WM tract diffusivity	Mean L2 in tapetum (left) on FA (fractional anisotropy) skeleton (from dMRI data)	IS	Inverse variance weighted	16	-0.0814037	0.0504889	0.106895	0.921821	0.834968	1.01771
1747	25297	IDP_dMRI_TBSS_L3_Pontine_crossing_tract	WM tract diffusivity	Mean L3 in pontine crossing tract on FA (fractional anisotropy) skeleton (from dMRI data)	IS	Inverse variance weighted	6	0.000891271	0.0568133	0.987484	1.00089	0.89542	1.11879
1748	25298	IDP_dMRI_TBSS_L3_Genu_of_corpus_callosum	WM tract diffusivity	Mean L3 in genu of corpus callosum on FA (fractional anisotropy) skeleton (from dMRI data)	IS	Inverse variance weighted	20	0.00513411	0.0456335	0.910421	1.00515	0.919148	1.09919
1749	25299	IDP_dMRI_TBSS_L3_Body_of_corpus_callosum	WM tract diffusivity	Mean L3 in body of corpus callosum on FA (fractional anisotropy) skeleton (from dMRI data)	IS	Inverse variance weighted	23	0.00435081	0.0307983	0.887658	1.00436	0.945526	1.06686
1750	25300	IDP_dMRI_TBSS_L3_Splenium_of_corpus_callosum	WM tract diffusivity	Mean L3 in splenium of corpus callosum on FA (fractional anisotropy) skeleton (from dMRI data)	IS	Inverse variance weighted	19	0.0299715	0.0440567	0.496319	1.03043	0.94518	1.12336
1756	25306	IDP_dMRI_TBSS_L3_Inferior_cerebellar_peduncle_R	WM tract diffusivity	Mean L3 in inferior cerebellar peduncle (right) on FA (fractional anisotropy) skeleton (from dMRI data)	IS	Inverse variance weighted	10	0.0281182	0.0617327	0.648761	1.02852	0.911305	1.16081
1757	25307	IDP_dMRI_TBSS_L3_Inferior_cerebellar_peduncle_L	WM tract diffusivity	Mean L3 in inferior cerebellar peduncle (left) on FA (fractional anisotropy) skeleton (from dMRI data)	IS	Inverse variance weighted	8	-0.0703479	0.0553969	0.204124	0.932069	0.836168	1.03897
1760	25310	IDP_dMRI_TBSS_L3_Cerebral_peduncle_R	WM tract diffusivity	Mean L3 in cerebral peduncle (right) on FA (fractional anisotropy) skeleton (from dMRI data)	IS	Inverse variance weighted	7	-0.0569456	0.0677382	0.400532	0.944645	0.827197	1.07877
1761	25311	IDP_dMRI_TBSS_L3_Cerebral_peduncle_L	WM tract diffusivity	Mean L3 in cerebral peduncle (left) on FA (fractional anisotropy) skeleton (from dMRI data)	IS	Inverse variance weighted	5	0.0181157	0.0674222	0.788168	1.01828	0.892229	1.16214
1762	25312	IDP_dMRI_TBSS_L3_Anterior_limb_of_internal_capsule_R	WM tract diffusivity	Mean L3 in anterior limb of internal capsule (right) on FA (fractional anisotropy) skeleton (from dMRI data)	IS	Inverse variance weighted	11	-0.267359	0.0772164	0.000535264	0.765399	0.6579	0.890462
1763	25313	IDP_dMRI_TBSS_L3_Anterior_limb_of_internal_capsule_L	WM tract diffusivity	Mean L3 in anterior limb of internal capsule (left) on FA (fractional anisotropy) skeleton (from dMRI data)	IS	Inverse variance weighted	14	-0.184398	0.0633659	0.0036137	0.831605	0.734478	0.941575
1764	25314	IDP_dMRI_TBSS_L3_Posterior_limb_of_internal_capsule_R	WM tract diffusivity	Mean L3 in posterior limb of internal capsule (right) on FA (fractional anisotropy) skeleton (from dMRI data)	IS	Inverse variance weighted	15	-0.0997642	0.0475421	0.0358664	0.905051	0.824526	0.99344
1765	25315	IDP_dMRI_TBSS_L3_Posterior_limb_of_internal_capsule_L	WM tract diffusivity	Mean L3 in posterior limb of internal capsule (left) on FA (fractional anisotropy) skeleton (from dMRI data)	IS	Inverse variance weighted	14	-0.119574	0.0492567	0.0152001	0.887298	0.805641	0.977232
1766	25316	IDP_dMRI_TBSS_L3_Retrolenticular_part_of_internal_capsule_R	WM tract diffusivity	Mean L3 in retrolenticular part of internal capsule (right) on FA (fractional anisotropy) skeleton (from dMRI data)	IS	Inverse variance weighted	22	-0.0186409	0.0568138	0.742832	0.981532	0.878099	1.09715
1767	25317	IDP_dMRI_TBSS_L3_Retrolenticular_part_of_internal_capsule_L	WM tract diffusivity	Mean L3 in retrolenticular part of internal capsule (left) on FA (fractional anisotropy) skeleton (from dMRI data)	IS	Inverse variance weighted	24	-0.0430643	0.0546198	0.430441	0.95785	0.860606	1.06608
1768	25318	IDP_dMRI_TBSS_L3_Anterior_corona_radiata_R	WM tract diffusivity	Mean L3 in anterior corona radiata (right) on FA (fractional anisotropy) skeleton (from dMRI data)	IS	Inverse variance weighted	28	0.0277475	0.0376478	0.461105	1.02814	0.955002	1.10687
1769	25319	IDP_dMRI_TBSS_L3_Anterior_corona_radiata_L	WM tract diffusivity	Mean L3 in anterior corona radiata (left) on FA (fractional anisotropy) skeleton (from dMRI data)	IS	Inverse variance weighted	24	0.0105044	0.0440162	0.811379	1.01056	0.927032	1.10161
1770	25320	IDP_dMRI_TBSS_L3_Superior_corona_radiata_R	WM tract diffusivity	Mean L3 in superior corona radiata (right) on FA (fractional anisotropy) skeleton (from dMRI data)	IS	Inverse variance weighted	23	-0.0426479	0.0426909	0.317799	0.958249	0.881331	1.04188
1771	25321	IDP_dMRI_TBSS_L3_Superior_corona_radiata_L	WM tract diffusivity	Mean L3 in superior corona radiata (left) on FA (fractional anisotropy) skeleton (from dMRI data)	IS	Inverse variance weighted	17	0.0366968	0.0448224	0.412948	1.03738	0.950131	1.13264
1772	25322	IDP_dMRI_TBSS_L3_Posterior_corona_radiata_R	WM tract diffusivity	Mean L3 in posterior corona radiata (right) on FA (fractional anisotropy) skeleton (from dMRI data)	IS	Inverse variance weighted	9	-0.0318277	0.0513935	0.535722	0.968673	0.875851	1.07133
1773	25323	IDP_dMRI_TBSS_L3_Posterior_corona_radiata_L	WM tract diffusivity	Mean L3 in posterior corona radiata (left) on FA (fractional anisotropy) skeleton (from dMRI data)	IS	Inverse variance weighted	15	0.0843772	0.0429297	0.0493594	1.08804	1.00024	1.18355
1774	25324	IDP_dMRI_TBSS_L3_Posterior_thalamic_radiation_R	WM tract diffusivity	Mean L3 in posterior thalamic radiation (right) on FA (fractional anisotropy) skeleton (from dMRI data)	IS	Inverse variance weighted	24	0.01371	0.0474238	0.772507	1.0138	0.923818	1.11256
1775	25325	IDP_dMRI_TBSS_L3_Posterior_thalamic_radiation_L	WM tract diffusivity	Mean L3 in posterior thalamic radiation (left) on FA (fractional anisotropy) skeleton (from dMRI data)	IS	Inverse variance weighted	27	0.0367468	0.0411286	0.37161	1.03743	0.957083	1.12452
1776	25326	IDP_dMRI_TBSS_L3_Sagittal_stratum_R	WM tract diffusivity	Mean L3 in sagittal stratum (right) on FA (fractional anisotropy) skeleton (from dMRI data)	IS	Inverse variance weighted	28	-0.0295426	0.0328565	0.368578	0.97089	0.910336	1.03547
1777	25327	IDP_dMRI_TBSS_L3_Sagittal_stratum_L	WM tract diffusivity	Mean L3 in sagittal stratum (left) on FA (fractional anisotropy) skeleton (from dMRI data)	IS	Inverse variance weighted	33	-0.0185927	0.0302025	0.538158	0.981579	0.925159	1.04144
1778	25328	IDP_dMRI_TBSS_L3_External_capsule_R	WM tract diffusivity	Mean L3 in external capsule (right) on FA (fractional anisotropy) skeleton (from dMRI data)	IS	Inverse variance weighted	17	-0.0763932	0.0478625	0.110467	0.926452	0.843493	1.01757
1779	25329	IDP_dMRI_TBSS_L3_External_capsule_L	WM tract diffusivity	Mean L3 in external capsule (left) on FA (fractional anisotropy) skeleton (from dMRI data)	IS	Inverse variance weighted	14	-0.137248	0.0512462	0.0074019	0.871754	0.788447	0.963864
1780	25330	IDP_dMRI_TBSS_L3_Cingulum_cingulate_gyrus_R	WM tract diffusivity	Mean L3 in cingulum cingulate gyrus (right) on FA (fractional anisotropy) skeleton (from dMRI data)	IS	Inverse variance weighted	22	-0.00662093	0.0313898	0.832945	0.993401	0.934125	1.05644
1781	25331	IDP_dMRI_TBSS_L3_Cingulum_cingulate_gyrus_L	WM tract diffusivity	Mean L3 in cingulum cingulate gyrus (left) on FA (fractional anisotropy) skeleton (from dMRI data)	IS	Inverse variance weighted	16	-0.0201982	0.034659	0.560049	0.980004	0.915642	1.04889
1784	25334	IDP_dMRI_TBSS_L3_Fornix_cres+Stria_terminalis_R	WM tract diffusivity	Mean L3 in fornix cres+stria terminalis (right) on FA (fractional anisotropy) skeleton (from dMRI data)	IS	Inverse variance weighted	7	-0.0314743	0.0641979	0.623943	0.969016	0.854446	1.09895
1785	25335	IDP_dMRI_TBSS_L3_Fornix_cres+Stria_terminalis_L	WM tract diffusivity	Mean L3 in fornix cres+stria terminalis (left) on FA (fractional anisotropy) skeleton (from dMRI data)	IS	Inverse variance weighted	3	-0.0929109	0.0892645	0.297945	0.911275	0.765008	1.08551
1786	25336	IDP_dMRI_TBSS_L3_Superior_longitudinal_fasciculus_R	WM tract diffusivity	Mean L3 in superior longitudinal fasciculus (right) on FA (fractional anisotropy) skeleton (from dMRI data)	IS	Inverse variance weighted	37	-0.00510747	0.0294667	0.862392	0.994906	0.939073	1.05406
1787	25337	IDP_dMRI_TBSS_L3_Superior_longitudinal_fasciculus_L	WM tract diffusivity	Mean L3 in superior longitudinal fasciculus (left) on FA (fractional anisotropy) skeleton (from dMRI data)	IS	Inverse variance weighted	30	0.0148553	0.0235109	0.527486	1.01497	0.969257	1.06283
1788	25338	IDP_dMRI_TBSS_L3_Superior_fronto-occipital_fasciculus_R	WM tract diffusivity	Mean L3 in superior fronto-occipital fasciculus (right) on FA (fractional anisotropy) skeleton (from dMRI data)	IS	Inverse variance weighted	12	-0.179563	0.0644889	0.00536265	0.835635	0.736415	0.948224
1789	25339	IDP_dMRI_TBSS_L3_Superior_fronto-occipital_fasciculus_L	WM tract diffusivity	Mean L3 in superior fronto-occipital fasciculus (left) on FA (fractional anisotropy) skeleton (from dMRI data)	IS	Inverse variance weighted	12	-0.155878	0.0569763	0.00622202	0.855663	0.76525	0.956758
1792	25342	IDP_dMRI_TBSS_L3_Tapetum_R	WM tract diffusivity	Mean L3 in tapetum (right) on FA (fractional anisotropy) skeleton (from dMRI data)	IS	Inverse variance weighted	6	0.0349738	0.0543828	0.520157	1.03559	0.930888	1.15207
1793	25343	IDP_dMRI_TBSS_L3_Tapetum_L	WM tract diffusivity	Mean L3 in tapetum (left) on FA (fractional anisotropy) skeleton (from dMRI data)	IS	Inverse variance weighted	6	-0.0671666	0.0969827	0.488584	0.935039	0.773173	1.13079
1794	25515	IDP_dMRI_ProbtrackX_MD_ar_l	WM tract diffusivity	Weighted-mean MD (mean diffusivity) in tract left acoustic radiation (from dMRI data)	IS	Inverse variance weighted	7	-0.0295983	0.060243	0.623203	0.970835	0.862712	1.09251
1795	25516	IDP_dMRI_ProbtrackX_MD_ar_r	WM tract diffusivity	Weighted-mean MD (mean diffusivity) in tract right acoustic radiation (from dMRI data)	IS	Inverse variance weighted	8	-0.0266851	0.0546454	0.625314	0.973668	0.874774	1.08374
1796	25517	IDP_dMRI_ProbtrackX_MD_atr_l	WM tract diffusivity	Weighted-mean MD (mean diffusivity) in tract left anterior thalamic radiation (from dMRI data)	IS	Inverse variance weighted	14	-0.0857529	0.0365839	0.019078	0.917821	0.854313	0.98605
1797	25518	IDP_dMRI_ProbtrackX_MD_atr_r	WM tract diffusivity	Weighted-mean MD (mean diffusivity) in tract right anterior thalamic radiation (from dMRI data)	IS	Inverse variance weighted	17	-0.096764	0.0553153	0.0802365	0.90777	0.814499	1.01172
1798	25519	IDP_dMRI_ProbtrackX_MD_cgc_l	WM tract diffusivity	Weighted-mean MD (mean diffusivity) in tract left cingulate gyrus part of cingulum (from dMRI data)	IS	Inverse variance weighted	36	0.00819276	0.033857	0.808795	1.00823	0.943492	1.0774
1799	25520	IDP_dMRI_ProbtrackX_MD_cgc_r	WM tract diffusivity	Weighted-mean MD (mean diffusivity) in tract right cingulate gyrus part of cingulum (from dMRI data)	IS	Inverse variance weighted	32	-0.0153118	0.0255851	0.549529	0.984805	0.936638	1.03545
1800	25521	IDP_dMRI_ProbtrackX_MD_cgh_l	WM tract diffusivity	Weighted-mean MD (mean diffusivity) in tract left parahippocampal part of cingulum (from dMRI data)	IS	Wald ratio	1	0	0.113888	1	1	0.799939	1.2501
1804	25525	IDP_dMRI_ProbtrackX_MD_fma	WM tract diffusivity	Weighted-mean MD (mean diffusivity) in tract forceps major (from dMRI data)	IS	Inverse variance weighted	7	-0.0080805	0.0473138	0.864393	0.991952	0.9041	1.08834
1805	25526	IDP_dMRI_ProbtrackX_MD_fmi	WM tract diffusivity	Weighted-mean MD (mean diffusivity) in tract forceps minor (from dMRI data)	IS	Inverse variance weighted	31	-0.0270431	0.027861	0.331725	0.973319	0.921594	1.02795
1806	25527	IDP_dMRI_ProbtrackX_MD_ifo_l	WM tract diffusivity	Weighted-mean MD (mean diffusivity) in tract left inferior fronto-occipital fasciculus (from dMRI data)	IS	Inverse variance weighted	27	-0.0199055	0.0282622	0.481237	0.980291	0.927466	1.03613
1807	25528	IDP_dMRI_ProbtrackX_MD_ifo_r	WM tract diffusivity	Weighted-mean MD (mean diffusivity) in tract right inferior fronto-occipital fasciculus (from dMRI data)	IS	Inverse variance weighted	32	0.00400969	0.0308578	0.896613	1.00402	0.945093	1.06662
1808	25529	IDP_dMRI_ProbtrackX_MD_ilf_l	WM tract diffusivity	Weighted-mean MD (mean diffusivity) in tract left inferior longitudinal fasciculus (from dMRI data)	IS	Inverse variance weighted	28	-0.0114515	0.0251443	0.648801	0.988614	0.941073	1.03856
1809	25530	IDP_dMRI_ProbtrackX_MD_ilf_r	WM tract diffusivity	Weighted-mean MD (mean diffusivity) in tract right inferior longitudinal fasciculus (from dMRI data)	IS	Inverse variance weighted	31	0.00132381	0.0298196	0.96459	1.00132	0.944478	1.06159
1813	25534	IDP_dMRI_ProbtrackX_MD_ptr_l	WM tract diffusivity	Weighted-mean MD (mean diffusivity) in tract left posterior thalamic radiation (from dMRI data)	IS	Inverse variance weighted	9	-0.0491456	0.0500995	0.326613	0.952043	0.863	1.05027
1814	25535	IDP_dMRI_ProbtrackX_MD_ptr_r	WM tract diffusivity	Weighted-mean MD (mean diffusivity) in tract right posterior thalamic radiation (from dMRI data)	IS	Inverse variance weighted	11	-0.0890942	0.0627813	0.155864	0.914759	0.808847	1.03454
1815	25536	IDP_dMRI_ProbtrackX_MD_slf_l	WM tract diffusivity	Weighted-mean MD (mean diffusivity) in tract left superior longitudinal fasciculus (from dMRI data)	IS	Inverse variance weighted	46	0.0064993	0.0381755	0.864815	1.00652	0.933957	1.08472
1816	25537	IDP_dMRI_ProbtrackX_MD_slf_r	WM tract diffusivity	Weighted-mean MD (mean diffusivity) in tract right superior longitudinal fasciculus (from dMRI data)	IS	Inverse variance weighted	39	-0.0474794	0.0358637	0.185541	0.95363	0.888899	1.02308
1817	25538	IDP_dMRI_ProbtrackX_MD_str_l	WM tract diffusivity	Weighted-mean MD (mean diffusivity) in tract left superior thalamic radiation (from dMRI data)	IS	Inverse variance weighted	12	-0.103386	0.0525944	0.0493301	0.901779	0.81345	0.999699
1818	25539	IDP_dMRI_ProbtrackX_MD_str_r	WM tract diffusivity	Weighted-mean MD (mean diffusivity) in tract right superior thalamic radiation (from dMRI data)	IS	Inverse variance weighted	22	-0.19524	0.0605855	0.00127053	0.822637	0.730528	0.92636
1819	25540	IDP_dMRI_ProbtrackX_MD_unc_l	WM tract diffusivity	Weighted-mean MD (mean diffusivity) in tract left uncinate fasciculus (from dMRI data)	IS	Inverse variance weighted	22	0.00229131	0.0294777	0.938043	1.00229	0.946026	1.06191
1820	25541	IDP_dMRI_ProbtrackX_MD_unc_r	WM tract diffusivity	Weighted-mean MD (mean diffusivity) in tract right uncinate fasciculus (from dMRI data)	IS	Inverse variance weighted	17	-0.00371349	0.0387307	0.923616	0.996293	0.923462	1.07487
1821	25569	IDP_dMRI_ProbtrackX_L1_ar_l	WM tract diffusivity	Weighted-mean L1 in tract left acoustic radiation (from dMRI data)	IS	Inverse variance weighted	5	-0.0131748	0.100483	0.895685	0.986912	0.810486	1.20174
1822	25570	IDP_dMRI_ProbtrackX_L1_ar_r	WM tract diffusivity	Weighted-mean L1 in tract right acoustic radiation (from dMRI data)	IS	Inverse variance weighted	8	-0.0421716	0.0594777	0.478304	0.958705	0.853212	1.07724
1823	25571	IDP_dMRI_ProbtrackX_L1_atr_l	WM tract diffusivity	Weighted-mean L1 in tract left anterior thalamic radiation (from dMRI data)	IS	Inverse variance weighted	14	-0.0940493	0.0607374	0.121512	0.910238	0.80808	1.02531
1824	25572	IDP_dMRI_ProbtrackX_L1_atr_r	WM tract diffusivity	Weighted-mean L1 in tract right anterior thalamic radiation (from dMRI data)	IS	Inverse variance weighted	14	-0.0682878	0.0355555	0.0547825	0.933992	0.871119	1.0014
1827	25575	IDP_dMRI_ProbtrackX_L1_cgh_l	WM tract diffusivity	Weighted-mean L1 in tract left parahippocampal part of cingulum (from dMRI data)	IS	Wald ratio	1	-0.241103	0.136625	0.0776132	0.785761	0.601164	1.02704
1833	25581	IDP_dMRI_ProbtrackX_L1_ifo_l	WM tract diffusivity	Weighted-mean L1 in tract left inferior fronto-occipital fasciculus (from dMRI data)	IS	Inverse variance weighted	18	-0.0199772	0.0314348	0.525094	0.980221	0.92165	1.04251
1834	25582	IDP_dMRI_ProbtrackX_L1_ifo_r	WM tract diffusivity	Weighted-mean L1 in tract right inferior fronto-occipital fasciculus (from dMRI data)	IS	Inverse variance weighted	27	-0.0067175	0.0333687	0.840455	0.993305	0.930419	1.06044
1835	25583	IDP_dMRI_ProbtrackX_L1_ilf_l	WM tract diffusivity	Weighted-mean L1 in tract left inferior longitudinal fasciculus (from dMRI data)	IS	Inverse variance weighted	17	-0.00504795	0.0386896	0.896192	0.994965	0.922305	1.07335
1836	25584	IDP_dMRI_ProbtrackX_L1_ilf_r	WM tract diffusivity	Weighted-mean L1 in tract right inferior longitudinal fasciculus (from dMRI data)	IS	Inverse variance weighted	21	-0.0349879	0.03705	0.344995	0.965617	0.897981	1.03835
1840	25588	IDP_dMRI_ProbtrackX_L1_ptr_l	WM tract diffusivity	Weighted-mean L1 in tract left posterior thalamic radiation (from dMRI data)	IS	Inverse variance weighted	5	-0.0373005	0.0690997	0.589331	0.963387	0.84136	1.10311
1841	25589	IDP_dMRI_ProbtrackX_L1_ptr_r	WM tract diffusivity	Weighted-mean L1 in tract right posterior thalamic radiation (from dMRI data)	IS	Inverse variance weighted	3	-0.04937	0.0778874	0.52617	0.951829	0.817071	1.10881
1842	25590	IDP_dMRI_ProbtrackX_L1_slf_l	WM tract diffusivity	Weighted-mean L1 in tract left superior longitudinal fasciculus (from dMRI data)	IS	Inverse variance weighted	26	0.0533892	0.0428254	0.212518	1.05484	0.969913	1.1472
1843	25591	IDP_dMRI_ProbtrackX_L1_slf_r	WM tract diffusivity	Weighted-mean L1 in tract right superior longitudinal fasciculus (from dMRI data)	IS	Inverse variance weighted	23	-0.0274479	0.0592073	0.642941	0.972925	0.866326	1.09264
1844	25592	IDP_dMRI_ProbtrackX_L1_str_l	WM tract diffusivity	Weighted-mean L1 in tract left superior thalamic radiation (from dMRI data)	IS	Inverse variance weighted	12	-0.00626915	0.0403931	0.876661	0.99375	0.918109	1.07562
1845	25593	IDP_dMRI_ProbtrackX_L1_str_r	WM tract diffusivity	Weighted-mean L1 in tract right superior thalamic radiation (from dMRI data)	IS	Inverse variance weighted	12	0.0109124	0.0493623	0.82504	1.01097	0.917743	1.11367
1846	25594	IDP_dMRI_ProbtrackX_L1_unc_l	WM tract diffusivity	Weighted-mean L1 in tract left uncinate fasciculus (from dMRI data)	IS	Inverse variance weighted	16	0.00151986	0.0456657	0.973449	1.00152	0.915775	1.0953
1847	25595	IDP_dMRI_ProbtrackX_L1_unc_r	WM tract diffusivity	Weighted-mean L1 in tract right uncinate fasciculus (from dMRI data)	IS	Inverse variance weighted	20	-0.0252715	0.0376637	0.502235	0.975045	0.905659	1.04975
1848	25596	IDP_dMRI_ProbtrackX_L2_ar_l	WM tract diffusivity	Weighted-mean L2 in tract left acoustic radiation (from dMRI data)	IS	Inverse variance weighted	10	0.0115895	0.0438609	0.7916	1.01166	0.928321	1.10247
1849	25597	IDP_dMRI_ProbtrackX_L2_ar_r	WM tract diffusivity	Weighted-mean L2 in tract right acoustic radiation (from dMRI data)	IS	Inverse variance weighted	9	-0.0438413	0.0578826	0.4488	0.957106	0.854455	1.07209
1850	25598	IDP_dMRI_ProbtrackX_L2_atr_l	WM tract diffusivity	Weighted-mean L2 in tract left anterior thalamic radiation (from dMRI data)	IS	Inverse variance weighted	15	-0.11117	0.053697	0.0384227	0.894787	0.8054	0.994094
1851	25599	IDP_dMRI_ProbtrackX_L2_atr_r	WM tract diffusivity	Weighted-mean L2 in tract right anterior thalamic radiation (from dMRI data)	IS	Inverse variance weighted	18	-0.0997929	0.042945	0.0201395	0.905025	0.831965	0.984501
1852	25600	IDP_dMRI_ProbtrackX_L2_cgc_l	WM tract diffusivity	Weighted-mean L2 in tract left cingulate gyrus part of cingulum (from dMRI data)	IS	Inverse variance weighted	19	-0.00157211	0.0366497	0.965785	0.998429	0.929224	1.07279
1853	25601	IDP_dMRI_ProbtrackX_L2_cgc_r	WM tract diffusivity	Weighted-mean L2 in tract right cingulate gyrus part of cingulum (from dMRI data)	IS	Inverse variance weighted	18	-0.00334768	0.0391607	0.931875	0.996658	0.923022	1.07617
1854	25602	IDP_dMRI_ProbtrackX_L2_cgh_l	WM tract diffusivity	Weighted-mean L2 in tract left parahippocampal part of cingulum (from dMRI data)	IS	Wald ratio	1	0	0.122638	1	1	0.786336	1.27172
1856	25604	IDP_dMRI_ProbtrackX_L2_cst_l	WM tract diffusivity	Weighted-mean L2 in tract left corticospinal tract (from dMRI data)	IS	Inverse variance weighted	9	0.0920363	0.0576478	0.110371	1.0964	0.979265	1.22756
1857	25605	IDP_dMRI_ProbtrackX_L2_cst_r	WM tract diffusivity	Weighted-mean L2 in tract right corticospinal tract (from dMRI data)	IS	Inverse variance weighted	9	0.0201992	0.0674592	0.764613	1.0204	0.894026	1.16465
1858	25606	IDP_dMRI_ProbtrackX_L2_fma	WM tract diffusivity	Weighted-mean L2 in tract forceps major (from dMRI data)	IS	Inverse variance weighted	8	0.0207334	0.0472348	0.660703	1.02095	0.930673	1.11998
1859	25607	IDP_dMRI_ProbtrackX_L2_fmi	WM tract diffusivity	Weighted-mean L2 in tract forceps minor (from dMRI data)	IS	Inverse variance weighted	29	-0.0211145	0.0265887	0.427129	0.979107	0.929389	1.03148
1860	25608	IDP_dMRI_ProbtrackX_L2_ifo_l	WM tract diffusivity	Weighted-mean L2 in tract left inferior fronto-occipital fasciculus (from dMRI data)	IS	Inverse variance weighted	21	-0.0252392	0.0339437	0.457141	0.975077	0.912316	1.04215
1861	25609	IDP_dMRI_ProbtrackX_L2_ifo_r	WM tract diffusivity	Weighted-mean L2 in tract right inferior fronto-occipital fasciculus (from dMRI data)	IS	Inverse variance weighted	25	-0.0342228	0.029269	0.242303	0.966356	0.912479	1.02341
1862	25610	IDP_dMRI_ProbtrackX_L2_ilf_l	WM tract diffusivity	Weighted-mean L2 in tract left inferior longitudinal fasciculus (from dMRI data)	IS	Inverse variance weighted	25	-0.0126433	0.0270254	0.639907	0.987436	0.936493	1.04115
1863	25611	IDP_dMRI_ProbtrackX_L2_ilf_r	WM tract diffusivity	Weighted-mean L2 in tract right inferior longitudinal fasciculus (from dMRI data)	IS	Inverse variance weighted	27	-0.0173762	0.0269765	0.519497	0.982774	0.932161	1.03614
1867	25615	IDP_dMRI_ProbtrackX_L2_ptr_l	WM tract diffusivity	Weighted-mean L2 in tract left posterior thalamic radiation (from dMRI data)	IS	Inverse variance weighted	4	-0.0536932	0.0851852	0.528491	0.947723	0.801992	1.11993
1868	25616	IDP_dMRI_ProbtrackX_L2_ptr_r	WM tract diffusivity	Weighted-mean L2 in tract right posterior thalamic radiation (from dMRI data)	IS	Inverse variance weighted	11	-0.0520603	0.0629337	0.40811	0.949272	0.839113	1.07389
1869	25617	IDP_dMRI_ProbtrackX_L2_slf_l	WM tract diffusivity	Weighted-mean L2 in tract left superior longitudinal fasciculus (from dMRI data)	IS	Inverse variance weighted	41	0.0156346	0.0425429	0.713245	1.01576	0.934495	1.10409
1870	25618	IDP_dMRI_ProbtrackX_L2_slf_r	WM tract diffusivity	Weighted-mean L2 in tract right superior longitudinal fasciculus (from dMRI data)	IS	Inverse variance weighted	27	-0.0353497	0.0274818	0.19834	0.965268	0.91465	1.01869
1871	25619	IDP_dMRI_ProbtrackX_L2_str_l	WM tract diffusivity	Weighted-mean L2 in tract left superior thalamic radiation (from dMRI data)	IS	Inverse variance weighted	20	-0.00867997	0.0387133	0.822593	0.991358	0.918918	1.06951
1872	25620	IDP_dMRI_ProbtrackX_L2_str_r	WM tract diffusivity	Weighted-mean L2 in tract right superior thalamic radiation (from dMRI data)	IS	Inverse variance weighted	17	-0.0903417	0.0510317	0.0766765	0.913619	0.826658	1.00973
1873	25621	IDP_dMRI_ProbtrackX_L2_unc_l	WM tract diffusivity	Weighted-mean L2 in tract left uncinate fasciculus (from dMRI data)	IS	Inverse variance weighted	18	-0.00422601	0.0301465	0.888516	0.995783	0.938649	1.05639
1874	25622	IDP_dMRI_ProbtrackX_L2_unc_r	WM tract diffusivity	Weighted-mean L2 in tract right uncinate fasciculus (from dMRI data)	IS	Inverse variance weighted	19	0.000316446	0.0366386	0.993109	1.00032	0.931001	1.07479
1875	25623	IDP_dMRI_ProbtrackX_L3_ar_l	WM tract diffusivity	Weighted-mean L3 in tract left acoustic radiation (from dMRI data)	IS	Inverse variance weighted	9	-0.00721545	0.0597371	0.90386	0.992811	0.883115	1.11613
1876	25624	IDP_dMRI_ProbtrackX_L3_ar_r	WM tract diffusivity	Weighted-mean L3 in tract right acoustic radiation (from dMRI data)	IS	Inverse variance weighted	8	-0.0645461	0.0543683	0.235148	0.937493	0.842731	1.04291
1877	25625	IDP_dMRI_ProbtrackX_L3_atr_l	WM tract diffusivity	Weighted-mean L3 in tract left anterior thalamic radiation (from dMRI data)	IS	Inverse variance weighted	14	-0.0804031	0.0503799	0.110503	0.922744	0.835982	1.01851
1878	25626	IDP_dMRI_ProbtrackX_L3_atr_r	WM tract diffusivity	Weighted-mean L3 in tract right anterior thalamic radiation (from dMRI data)	IS	Inverse variance weighted	19	-0.0865992	0.0503835	0.0856505	0.917045	0.830813	1.01223
1879	25627	IDP_dMRI_ProbtrackX_L3_cgc_l	WM tract diffusivity	Weighted-mean L3 in tract left cingulate gyrus part of cingulum (from dMRI data)	IS	Inverse variance weighted	21	-0.0308768	0.0288237	0.284065	0.969595	0.916337	1.02595
1880	25628	IDP_dMRI_ProbtrackX_L3_cgc_r	WM tract diffusivity	Weighted-mean L3 in tract right cingulate gyrus part of cingulum (from dMRI data)	IS	Inverse variance weighted	29	0.0540911	0.0376532	0.150843	1.05558	0.980484	1.13643
1881	25629	IDP_dMRI_ProbtrackX_L3_cgh_l	WM tract diffusivity	Weighted-mean L3 in tract left parahippocampal part of cingulum (from dMRI data)	IS	Wald ratio	1	0	0.124362	1	1	0.783684	1.27602
1883	25631	IDP_dMRI_ProbtrackX_L3_cst_l	WM tract diffusivity	Weighted-mean L3 in tract left corticospinal tract (from dMRI data)	IS	Inverse variance weighted	6	0.0751571	0.0527211	0.153996	1.07805	0.972217	1.19541
1884	25632	IDP_dMRI_ProbtrackX_L3_cst_r	WM tract diffusivity	Weighted-mean L3 in tract right corticospinal tract (from dMRI data)	IS	Inverse variance weighted	11	-0.0109836	0.0627449	0.861039	0.989076	0.874622	1.11851
1885	25633	IDP_dMRI_ProbtrackX_L3_fma	WM tract diffusivity	Weighted-mean L3 in tract forceps major (from dMRI data)	IS	Inverse variance weighted	8	-0.000545206	0.0444334	0.99021	0.999455	0.916095	1.0904
1886	25634	IDP_dMRI_ProbtrackX_L3_fmi	WM tract diffusivity	Weighted-mean L3 in tract forceps minor (from dMRI data)	IS	Inverse variance weighted	28	-0.0306169	0.0291285	0.293213	0.969847	0.916028	1.02683
1887	25635	IDP_dMRI_ProbtrackX_L3_ifo_l	WM tract diffusivity	Weighted-mean L3 in tract left inferior fronto-occipital fasciculus (from dMRI data)	IS	Inverse variance weighted	28	-0.0331631	0.025982	0.201819	0.967381	0.91935	1.01792
1888	25636	IDP_dMRI_ProbtrackX_L3_ifo_r	WM tract diffusivity	Weighted-mean L3 in tract right inferior fronto-occipital fasciculus (from dMRI data)	IS	Inverse variance weighted	30	-0.0296163	0.0336799	0.379215	0.970818	0.908801	1.03707
1889	25637	IDP_dMRI_ProbtrackX_L3_ilf_l	WM tract diffusivity	Weighted-mean L3 in tract left inferior longitudinal fasciculus (from dMRI data)	IS	Inverse variance weighted	33	-0.0227625	0.0270658	0.400344	0.977495	0.926991	1.03075
1890	25638	IDP_dMRI_ProbtrackX_L3_ilf_r	WM tract diffusivity	Weighted-mean L3 in tract right inferior longitudinal fasciculus (from dMRI data)	IS	Inverse variance weighted	27	-0.0177764	0.028477	0.532471	0.982381	0.929051	1.03877
1894	25642	IDP_dMRI_ProbtrackX_L3_ptr_l	WM tract diffusivity	Weighted-mean L3 in tract left posterior thalamic radiation (from dMRI data)	IS	Inverse variance weighted	8	-0.147668	0.0771392	0.0555807	0.862717	0.741662	1.00353
1895	25643	IDP_dMRI_ProbtrackX_L3_ptr_r	WM tract diffusivity	Weighted-mean L3 in tract right posterior thalamic radiation (from dMRI data)	IS	Inverse variance weighted	15	-0.0969871	0.0571572	0.089725	0.907568	0.811383	1.01515
1896	25644	IDP_dMRI_ProbtrackX_L3_slf_l	WM tract diffusivity	Weighted-mean L3 in tract left superior longitudinal fasciculus (from dMRI data)	IS	Inverse variance weighted	43	-0.0143731	0.0349477	0.680871	0.98573	0.92047	1.05562
1897	25645	IDP_dMRI_ProbtrackX_L3_slf_r	WM tract diffusivity	Weighted-mean L3 in tract right superior longitudinal fasciculus (from dMRI data)	IS	Inverse variance weighted	33	-0.065286	0.037465	0.0814059	0.936799	0.870474	1.00818
1898	25646	IDP_dMRI_ProbtrackX_L3_str_l	WM tract diffusivity	Weighted-mean L3 in tract left superior thalamic radiation (from dMRI data)	IS	Inverse variance weighted	14	-0.096261	0.0553831	0.0821943	0.908227	0.814801	1.01237
1899	25647	IDP_dMRI_ProbtrackX_L3_str_r	WM tract diffusivity	Weighted-mean L3 in tract right superior thalamic radiation (from dMRI data)	IS	Inverse variance weighted	19	-0.0576659	0.0362829	0.111983	0.943965	0.879167	1.01354
1900	25648	IDP_dMRI_ProbtrackX_L3_unc_l	WM tract diffusivity	Weighted-mean L3 in tract left uncinate fasciculus (from dMRI data)	IS	Inverse variance weighted	16	0.0101108	0.0315659	0.748735	1.01016	0.949558	1.07463
1901	25649	IDP_dMRI_ProbtrackX_L3_unc_r	WM tract diffusivity	Weighted-mean L3 in tract right uncinate fasciculus (from dMRI data)	IS	Inverse variance weighted	14	-0.0481661	0.0414997	0.245789	0.952975	0.87853	1.03373
1904	25346	IDP_dMRI_TBSS_ICVF_Genu_of_corpus_callosum	WM tract ICVF	Mean ICVF (intra-cellular volume fraction) in genu of corpus callosum on FA (fractional anisotropy) skeleton (from dMRI data)	IS	Inverse variance weighted	55	0.00602413	0.0218903	0.783165	1.00604	0.963791	1.05015
1905	25347	IDP_dMRI_TBSS_ICVF_Body_of_corpus_callosum	WM tract ICVF	Mean ICVF (intra-cellular volume fraction) in body of corpus callosum on FA (fractional anisotropy) skeleton (from dMRI data)	IS	Inverse variance weighted	62	0.0109105	0.0201513	0.58821	1.01097	0.971819	1.0517
1906	25348	IDP_dMRI_TBSS_ICVF_Splenium_of_corpus_callosum	WM tract ICVF	Mean ICVF (intra-cellular volume fraction) in splenium of corpus callosum on FA (fractional anisotropy) skeleton (from dMRI data)	IS	Inverse variance weighted	39	-0.00395263	0.023837	0.868299	0.996055	0.950589	1.0437
1910	25352	IDP_dMRI_TBSS_ICVF_Medial_lemniscus_R	WM tract ICVF	Mean ICVF (intra-cellular volume fraction) in medial lemniscus (right) on FA (fractional anisotropy) skeleton (from dMRI data)	IS	Inverse variance weighted	12	0.00192499	0.0612275	0.974919	1.00193	0.888624	1.12968
1916	25358	IDP_dMRI_TBSS_ICVF_Cerebral_peduncle_R	WM tract ICVF	Mean ICVF (intra-cellular volume fraction) in cerebral peduncle (right) on FA (fractional anisotropy) skeleton (from dMRI data)	IS	Inverse variance weighted	42	-0.0188646	0.0259135	0.466624	0.981312	0.932716	1.03244
1917	25359	IDP_dMRI_TBSS_ICVF_Cerebral_peduncle_L	WM tract ICVF	Mean ICVF (intra-cellular volume fraction) in cerebral peduncle (left) on FA (fractional anisotropy) skeleton (from dMRI data)	IS	Inverse variance weighted	49	-0.00910451	0.0216082	0.673503	0.990937	0.949845	1.03381
1918	25360	IDP_dMRI_TBSS_ICVF_Anterior_limb_of_internal_capsule_R	WM tract ICVF	Mean ICVF (intra-cellular volume fraction) in anterior limb of internal capsule (right) on FA (fractional anisotropy) skeleton (from dMRI data)	IS	Inverse variance weighted	34	-0.00449611	0.0288234	0.876042	0.995514	0.940833	1.05337
1919	25361	IDP_dMRI_TBSS_ICVF_Anterior_limb_of_internal_capsule_L	WM tract ICVF	Mean ICVF (intra-cellular volume fraction) in anterior limb of internal capsule (left) on FA (fractional anisotropy) skeleton (from dMRI data)	IS	Inverse variance weighted	30	-0.00102684	0.0225641	0.963703	0.998974	0.955756	1.04415
1920	25362	IDP_dMRI_TBSS_ICVF_Posterior_limb_of_internal_capsule_R	WM tract ICVF	Mean ICVF (intra-cellular volume fraction) in posterior limb of internal capsule (right) on FA (fractional anisotropy) skeleton (from dMRI data)	IS	Inverse variance weighted	48	0.0053153	0.0232067	0.818837	1.00533	0.960626	1.05211
1921	25363	IDP_dMRI_TBSS_ICVF_Posterior_limb_of_internal_capsule_L	WM tract ICVF	Mean ICVF (intra-cellular volume fraction) in posterior limb of internal capsule (left) on FA (fractional anisotropy) skeleton (from dMRI data)	IS	Inverse variance weighted	45	-0.0335446	0.0218468	0.124675	0.967012	0.926479	1.00932
1922	25364	IDP_dMRI_TBSS_ICVF_Retrolenticular_part_of_internal_capsule_R	WM tract ICVF	Mean ICVF (intra-cellular volume fraction) in retrolenticular part of internal capsule (right) on FA (fractional anisotropy) skeleton (from dMRI data)	IS	Inverse variance weighted	45	0.00131223	0.0237217	0.955885	1.00131	0.955823	1.04897
1923	25365	IDP_dMRI_TBSS_ICVF_Retrolenticular_part_of_internal_capsule_L	WM tract ICVF	Mean ICVF (intra-cellular volume fraction) in retrolenticular part of internal capsule (left) on FA (fractional anisotropy) skeleton (from dMRI data)	IS	Inverse variance weighted	61	-0.0110363	0.0218678	0.613784	0.989024	0.947529	1.03234
1924	25366	IDP_dMRI_TBSS_ICVF_Anterior_corona_radiata_R	WM tract ICVF	Mean ICVF (intra-cellular volume fraction) in anterior corona radiata (right) on FA (fractional anisotropy) skeleton (from dMRI data)	IS	Inverse variance weighted	45	0.00496716	0.0237756	0.834512	1.00498	0.959222	1.05292
1925	25367	IDP_dMRI_TBSS_ICVF_Anterior_corona_radiata_L	WM tract ICVF	Mean ICVF (intra-cellular volume fraction) in anterior corona radiata (left) on FA (fractional anisotropy) skeleton (from dMRI data)	IS	Inverse variance weighted	42	-0.00211768	0.0214154	0.921229	0.997885	0.956866	1.04066
1926	25368	IDP_dMRI_TBSS_ICVF_Superior_corona_radiata_R	WM tract ICVF	Mean ICVF (intra-cellular volume fraction) in superior corona radiata (right) on FA (fractional anisotropy) skeleton (from dMRI data)	IS	Inverse variance weighted	52	0.00340895	0.0248771	0.891006	1.00341	0.955663	1.05355
1927	25369	IDP_dMRI_TBSS_ICVF_Superior_corona_radiata_L	WM tract ICVF	Mean ICVF (intra-cellular volume fraction) in superior corona radiata (left) on FA (fractional anisotropy) skeleton (from dMRI data)	IS	Inverse variance weighted	45	-0.0216742	0.0240563	0.3676	0.978559	0.93349	1.0258
1928	25370	IDP_dMRI_TBSS_ICVF_Posterior_corona_radiata_R	WM tract ICVF	Mean ICVF (intra-cellular volume fraction) in posterior corona radiata (right) on FA (fractional anisotropy) skeleton (from dMRI data)	IS	Inverse variance weighted	31	-0.0141336	0.0260528	0.587474	0.985966	0.936883	1.03762
1929	25371	IDP_dMRI_TBSS_ICVF_Posterior_corona_radiata_L	WM tract ICVF	Mean ICVF (intra-cellular volume fraction) in posterior corona radiata (left) on FA (fractional anisotropy) skeleton (from dMRI data)	IS	Inverse variance weighted	37	-0.03601	0.0307476	0.24154	0.964631	0.908214	1.02455
1930	25372	IDP_dMRI_TBSS_ICVF_Posterior_thalamic_radiation_R	WM tract ICVF	Mean ICVF (intra-cellular volume fraction) in posterior thalamic radiation (right) on FA (fractional anisotropy) skeleton (from dMRI data)	IS	Inverse variance weighted	45	-0.0342648	0.0263709	0.193826	0.966316	0.917638	1.01757
1931	25373	IDP_dMRI_TBSS_ICVF_Posterior_thalamic_radiation_L	WM tract ICVF	Mean ICVF (intra-cellular volume fraction) in posterior thalamic radiation (left) on FA (fractional anisotropy) skeleton (from dMRI data)	IS	Inverse variance weighted	46	-0.0481025	0.0253633	0.0578887	0.953036	0.906817	1.00161
1932	25374	IDP_dMRI_TBSS_ICVF_Sagittal_stratum_R	WM tract ICVF	Mean ICVF (intra-cellular volume fraction) in sagittal stratum (right) on FA (fractional anisotropy) skeleton (from dMRI data)	IS	Inverse variance weighted	50	-0.00380626	0.0233042	0.870259	0.996201	0.951722	1.04276
1933	25375	IDP_dMRI_TBSS_ICVF_Sagittal_stratum_L	WM tract ICVF	Mean ICVF (intra-cellular volume fraction) in sagittal stratum (left) on FA (fractional anisotropy) skeleton (from dMRI data)	IS	Inverse variance weighted	53	-0.00430321	0.0236535	0.85564	0.995706	0.950598	1.04295
1934	25376	IDP_dMRI_TBSS_ICVF_External_capsule_R	WM tract ICVF	Mean ICVF (intra-cellular volume fraction) in external capsule (right) on FA (fractional anisotropy) skeleton (from dMRI data)	IS	Inverse variance weighted	35	0.0240643	0.0225721	0.286375	1.02436	0.980025	1.07069
1935	25377	IDP_dMRI_TBSS_ICVF_External_capsule_L	WM tract ICVF	Mean ICVF (intra-cellular volume fraction) in external capsule (left) on FA (fractional anisotropy) skeleton (from dMRI data)	IS	Inverse variance weighted	33	0.0354342	0.0231342	0.125602	1.03607	0.99014	1.08413
1936	25378	IDP_dMRI_TBSS_ICVF_Cingulum_cingulate_gyrus_R	WM tract ICVF	Mean ICVF (intra-cellular volume fraction) in cingulum cingulate gyrus (right) on FA (fractional anisotropy) skeleton (from dMRI data)	IS	Inverse variance weighted	48	0.0083653	0.0242517	0.730143	1.0084	0.961589	1.05749
1942	25384	IDP_dMRI_TBSS_ICVF_Superior_longitudinal_fasciculus_R	WM tract ICVF	Mean ICVF (intra-cellular volume fraction) in superior longitudinal fasciculus (right) on FA (fractional anisotropy) skeleton (from dMRI data)	IS	Inverse variance weighted	51	0.0143176	0.0212132	0.499716	1.01442	0.973108	1.05749
1943	25385	IDP_dMRI_TBSS_ICVF_Superior_longitudinal_fasciculus_L	WM tract ICVF	Mean ICVF (intra-cellular volume fraction) in superior longitudinal fasciculus (left) on FA (fractional anisotropy) skeleton (from dMRI data)	IS	Inverse variance weighted	47	0.0138197	0.022121	0.532145	1.01392	0.970895	1.05884
1944	25386	IDP_dMRI_TBSS_ICVF_Superior_fronto-occipital_fasciculus_R	WM tract ICVF	Mean ICVF (intra-cellular volume fraction) in superior fronto-occipital fasciculus (right) on FA (fractional anisotropy) skeleton (from dMRI data)	IS	Inverse variance weighted	16	0.0177584	0.0307723	0.563878	1.01792	0.958337	1.0812
1945	25387	IDP_dMRI_TBSS_ICVF_Superior_fronto-occipital_fasciculus_L	WM tract ICVF	Mean ICVF (intra-cellular volume fraction) in superior fronto-occipital fasciculus (left) on FA (fractional anisotropy) skeleton (from dMRI data)	IS	Inverse variance weighted	18	0.0332051	0.0366915	0.365475	1.03376	0.962029	1.11084
1948	25390	IDP_dMRI_TBSS_ICVF_Tapetum_R	WM tract ICVF	Mean ICVF (intra-cellular volume fraction) in tapetum (right) on FA (fractional anisotropy) skeleton (from dMRI data)	IS	Inverse variance weighted	20	-0.0164947	0.034963	0.637087	0.983641	0.918492	1.05341
1949	25391	IDP_dMRI_TBSS_ICVF_Tapetum_L	WM tract ICVF	Mean ICVF (intra-cellular volume fraction) in tapetum (left) on FA (fractional anisotropy) skeleton (from dMRI data)	IS	Inverse variance weighted	12	-0.0567944	0.0432664	0.189295	0.944788	0.867971	1.0284
1950	25650	IDP_dMRI_ProbtrackX_ICVF_ar_l	WM tract ICVF	Weighted-mean ICVF (intra-cellular volume fraction) in tract left acoustic radiation (from dMRI data)	IS	Inverse variance weighted	45	0.00534804	0.0251414	0.831546	1.00536	0.957022	1.05614
1951	25651	IDP_dMRI_ProbtrackX_ICVF_ar_r	WM tract ICVF	Weighted-mean ICVF (intra-cellular volume fraction) in tract right acoustic radiation (from dMRI data)	IS	Inverse variance weighted	46	-0.00555949	0.0234757	0.812797	0.994456	0.949735	1.04128
1952	25652	IDP_dMRI_ProbtrackX_ICVF_atr_l	WM tract ICVF	Weighted-mean ICVF (intra-cellular volume fraction) in tract left anterior thalamic radiation (from dMRI data)	IS	Inverse variance weighted	41	-0.00804054	0.0235548	0.732836	0.991992	0.947235	1.03886
1953	25653	IDP_dMRI_ProbtrackX_ICVF_atr_r	WM tract ICVF	Weighted-mean ICVF (intra-cellular volume fraction) in tract right anterior thalamic radiation (from dMRI data)	IS	Inverse variance weighted	41	0.0113229	0.0218001	0.603484	1.01139	0.969083	1.05554
1958	25658	IDP_dMRI_ProbtrackX_ICVF_cst_l	WM tract ICVF	Weighted-mean ICVF (intra-cellular volume fraction) in tract left corticospinal tract (from dMRI data)	IS	Inverse variance weighted	45	-0.0205862	0.0239112	0.389268	0.979624	0.934772	1.02663
1959	25659	IDP_dMRI_ProbtrackX_ICVF_cst_r	WM tract ICVF	Weighted-mean ICVF (intra-cellular volume fraction) in tract right corticospinal tract (from dMRI data)	IS	Inverse variance weighted	48	-0.0123573	0.0255252	0.628299	0.987719	0.93952	1.03839
1960	25660	IDP_dMRI_ProbtrackX_ICVF_fma	WM tract ICVF	Weighted-mean ICVF (intra-cellular volume fraction) in tract forceps major (from dMRI data)	IS	Inverse variance weighted	39	-0.0366993	0.0290397	0.206315	0.963966	0.910631	1.02042
1962	25662	IDP_dMRI_ProbtrackX_ICVF_ifo_l	WM tract ICVF	Weighted-mean ICVF (intra-cellular volume fraction) in tract left inferior fronto-occipital fasciculus (from dMRI data)	IS	Inverse variance weighted	51	0.00815941	0.0208118	0.695017	1.00819	0.967895	1.05017
1963	25663	IDP_dMRI_ProbtrackX_ICVF_ifo_r	WM tract ICVF	Weighted-mean ICVF (intra-cellular volume fraction) in tract right inferior fronto-occipital fasciculus (from dMRI data)	IS	Inverse variance weighted	50	-0.000983413	0.0229738	0.965856	0.999017	0.95503	1.04503
1964	25664	IDP_dMRI_ProbtrackX_ICVF_ilf_l	WM tract ICVF	Weighted-mean ICVF (intra-cellular volume fraction) in tract left inferior longitudinal fasciculus (from dMRI data)	IS	Inverse variance weighted	53	-0.00603383	0.0215258	0.779242	0.993984	0.95292	1.03682
1965	25665	IDP_dMRI_ProbtrackX_ICVF_ilf_r	WM tract ICVF	Weighted-mean ICVF (intra-cellular volume fraction) in tract right inferior longitudinal fasciculus (from dMRI data)	IS	Inverse variance weighted	51	-0.0127351	0.0233503	0.585483	0.987346	0.943177	1.03358
1967	25667	IDP_dMRI_ProbtrackX_ICVF_ml_l	WM tract ICVF	Weighted-mean ICVF (intra-cellular volume fraction) in tract left medial lemniscus (from dMRI data)	IS	Inverse variance weighted	24	0.0043222	0.0299257	0.88516	1.00433	0.947117	1.065
1968	25668	IDP_dMRI_ProbtrackX_ICVF_ml_r	WM tract ICVF	Weighted-mean ICVF (intra-cellular volume fraction) in tract right medial lemniscus (from dMRI data)	IS	Inverse variance weighted	31	-0.0168155	0.0246545	0.495208	0.983325	0.936938	1.03201
1969	25669	IDP_dMRI_ProbtrackX_ICVF_ptr_l	WM tract ICVF	Weighted-mean ICVF (intra-cellular volume fraction) in tract left posterior thalamic radiation (from dMRI data)	IS	Inverse variance weighted	48	-0.0291993	0.0257306	0.256455	0.971223	0.923457	1.02146
1970	25670	IDP_dMRI_ProbtrackX_ICVF_ptr_r	WM tract ICVF	Weighted-mean ICVF (intra-cellular volume fraction) in tract right posterior thalamic radiation (from dMRI data)	IS	Inverse variance weighted	52	-0.0231791	0.0252294	0.358235	0.977087	0.929946	1.02662
1971	25671	IDP_dMRI_ProbtrackX_ICVF_slf_l	WM tract ICVF	Weighted-mean ICVF (intra-cellular volume fraction) in tract left superior longitudinal fasciculus (from dMRI data)	IS	Inverse variance weighted	52	0.0191387	0.0210234	0.362638	1.01932	0.978174	1.0622
1972	25672	IDP_dMRI_ProbtrackX_ICVF_slf_r	WM tract ICVF	Weighted-mean ICVF (intra-cellular volume fraction) in tract right superior longitudinal fasciculus (from dMRI data)	IS	Inverse variance weighted	57	0.0338627	0.0214436	0.1143	1.03444	0.991867	1.07885
1973	25673	IDP_dMRI_ProbtrackX_ICVF_str_l	WM tract ICVF	Weighted-mean ICVF (intra-cellular volume fraction) in tract left superior thalamic radiation (from dMRI data)	IS	Inverse variance weighted	45	-0.000141382	0.0212787	0.994699	0.999859	0.959016	1.04244
1974	25674	IDP_dMRI_ProbtrackX_ICVF_str_r	WM tract ICVF	Weighted-mean ICVF (intra-cellular volume fraction) in tract right superior thalamic radiation (from dMRI data)	IS	Inverse variance weighted	55	0.00398541	0.0239182	0.867664	1.00399	0.958013	1.05218
1976	25676	IDP_dMRI_ProbtrackX_ICVF_unc_r	WM tract ICVF	Weighted-mean ICVF (intra-cellular volume fraction) in tract right uncinate fasciculus (from dMRI data)	IS	Inverse variance weighted	38	0.0181283	0.0203578	0.373205	1.01829	0.978462	1.05975
1977	25392	IDP_dMRI_TBSS_OD_Middle_cerebellar_peduncle	WM tract OD	Mean OD (orientation dispersion index) in middle cerebellar peduncle on FA (fractional anisotropy) skeleton (from dMRI data)	IS	Inverse variance weighted	13	0.0197604	0.0432759	0.647948	1.01996	0.937011	1.11025
1983	25398	IDP_dMRI_TBSS_OD_Corticospinal_tract_R	WM tract OD	Mean OD (orientation dispersion index) in corticospinal tract (right) on FA (fractional anisotropy) skeleton (from dMRI data)	IS	Wald ratio	1	-0.231469	0.136694	0.090392	0.793367	0.606901	1.03712
1984	25399	IDP_dMRI_TBSS_OD_Corticospinal_tract_L	WM tract OD	Mean OD (orientation dispersion index) in corticospinal tract (left) on FA (fractional anisotropy) skeleton (from dMRI data)	IS	Inverse variance weighted	2	-0.150055	0.111971	0.180206	0.860661	0.691067	1.07187
1985	25400	IDP_dMRI_TBSS_OD_Medial_lemniscus_R	WM tract OD	Mean OD (orientation dispersion index) in medial lemniscus (right) on FA (fractional anisotropy) skeleton (from dMRI data)	IS	Inverse variance weighted	2	-0.170064	0.102705	0.0977524	0.843611	0.689791	1.03173
1986	25401	IDP_dMRI_TBSS_OD_Medial_lemniscus_L	WM tract OD	Mean OD (orientation dispersion index) in medial lemniscus (left) on FA (fractional anisotropy) skeleton (from dMRI data)	IS	Inverse variance weighted	5	-0.0812968	0.0740452	0.272233	0.92192	0.797379	1.06591
1987	25402	IDP_dMRI_TBSS_OD_Inferior_cerebellar_peduncle_R	WM tract OD	Mean OD (orientation dispersion index) in inferior cerebellar peduncle (right) on FA (fractional anisotropy) skeleton (from dMRI data)	IS	Inverse variance weighted	4	-0.0456269	0.078482	0.560993	0.955398	0.81918	1.11427
1988	25403	IDP_dMRI_TBSS_OD_Inferior_cerebellar_peduncle_L	WM tract OD	Mean OD (orientation dispersion index) in inferior cerebellar peduncle (left) on FA (fractional anisotropy) skeleton (from dMRI data)	IS	Inverse variance weighted	2	0.0811461	0.279641	0.771679	1.08453	0.626911	1.87619
1991	25406	IDP_dMRI_TBSS_OD_Cerebral_peduncle_R	WM tract OD	Mean OD (orientation dispersion index) in cerebral peduncle (right) on FA (fractional anisotropy) skeleton (from dMRI data)	IS	Inverse variance weighted	22	0.0294098	0.0334306	0.379007	1.02985	0.96453	1.09959
1992	25407	IDP_dMRI_TBSS_OD_Cerebral_peduncle_L	WM tract OD	Mean OD (orientation dispersion index) in cerebral peduncle (left) on FA (fractional anisotropy) skeleton (from dMRI data)	IS	Inverse variance weighted	18	0.0591978	0.0350755	0.0914639	1.06099	0.990495	1.13649
1993	25408	IDP_dMRI_TBSS_OD_Anterior_limb_of_internal_capsule_R	WM tract OD	Mean OD (orientation dispersion index) in anterior limb of internal capsule (right) on FA (fractional anisotropy) skeleton (from dMRI data)	IS	Inverse variance weighted	21	0.0669109	0.0335178	0.0459037	1.0692	1.00122	1.1418
1994	25409	IDP_dMRI_TBSS_OD_Anterior_limb_of_internal_capsule_L	WM tract OD	Mean OD (orientation dispersion index) in anterior limb of internal capsule (left) on FA (fractional anisotropy) skeleton (from dMRI data)	IS	Inverse variance weighted	14	0.0545469	0.0359118	0.128784	1.05606	0.984285	1.13307
2001	25416	IDP_dMRI_TBSS_OD_Superior_corona_radiata_R	WM tract OD	Mean OD (orientation dispersion index) in superior corona radiata (right) on FA (fractional anisotropy) skeleton (from dMRI data)	IS	Inverse variance weighted	11	0.0831462	0.123176	0.499664	1.0867	0.853612	1.38344
2003	25418	IDP_dMRI_TBSS_OD_Posterior_corona_radiata_R	WM tract OD	Mean OD (orientation dispersion index) in posterior corona radiata (right) on FA (fractional anisotropy) skeleton (from dMRI data)	IS	Inverse variance weighted	11	0.175679	0.09514	0.064815	1.19206	0.989263	1.43642
2004	25419	IDP_dMRI_TBSS_OD_Posterior_corona_radiata_L	WM tract OD	Mean OD (orientation dispersion index) in posterior corona radiata (left) on FA (fractional anisotropy) skeleton (from dMRI data)	IS	Inverse variance weighted	7	0.127533	0.0558369	0.0223696	1.13602	1.01826	1.26741
2009	25424	IDP_dMRI_TBSS_OD_External_capsule_R	WM tract OD	Mean OD (orientation dispersion index) in external capsule (right) on FA (fractional anisotropy) skeleton (from dMRI data)	IS	Inverse variance weighted	22	-0.0311726	0.0324667	0.336984	0.969308	0.909548	1.03299
2010	25425	IDP_dMRI_TBSS_OD_External_capsule_L	WM tract OD	Mean OD (orientation dispersion index) in external capsule (left) on FA (fractional anisotropy) skeleton (from dMRI data)	IS	Inverse variance weighted	24	-0.0500373	0.0319958	0.117848	0.951194	0.893375	1.01276
2013	25428	IDP_dMRI_TBSS_OD_Cingulum_hippocampus_R	WM tract OD	Mean OD (orientation dispersion index) in cingulum hippocampus (right) on FA (fractional anisotropy) skeleton (from dMRI data)	IS	Inverse variance weighted	10	-0.0430521	0.0484289	0.374016	0.957861	0.871122	1.05324
2015	25430	IDP_dMRI_TBSS_OD_Fornix_cres+Stria_terminalis_R	WM tract OD	Mean OD (orientation dispersion index) in fornix cres+stria terminalis (right) on FA (fractional anisotropy) skeleton (from dMRI data)	IS	Inverse variance weighted	6	0.15152	0.104923	0.148711	1.1636	0.947309	1.42928
2017	25432	IDP_dMRI_TBSS_OD_Superior_longitudinal_fasciculus_R	WM tract OD	Mean OD (orientation dispersion index) in superior longitudinal fasciculus (right) on FA (fractional anisotropy) skeleton (from dMRI data)	IS	Inverse variance weighted	17	0.0102858	0.0357535	0.773587	1.01034	0.941961	1.08368
2018	25433	IDP_dMRI_TBSS_OD_Superior_longitudinal_fasciculus_L	WM tract OD	Mean OD (orientation dispersion index) in superior longitudinal fasciculus (left) on FA (fractional anisotropy) skeleton (from dMRI data)	IS	Inverse variance weighted	19	-0.0292014	0.0553777	0.597976	0.971221	0.871324	1.08257
2027	25679	IDP_dMRI_ProbtrackX_OD_atr_l	WM tract OD	Weighted-mean OD (orientation dispersion index) in tract left anterior thalamic radiation (from dMRI data)	IS	Inverse variance weighted	6	0.0555397	0.0588051	0.34493	1.05711	0.94203	1.18625
2053	25441	IDP_dMRI_TBSS_ISOVF_Pontine_crossing_tract	WM tract ISOVF	Mean ISOVF (isotropic or free water volume fraction) in pontine crossing tract on FA (fractional anisotropy) skeleton (from dMRI data)	IS	Inverse variance weighted	5	-0.0565316	0.0713473	0.42816	0.945037	0.821706	1.08688
2055	25443	IDP_dMRI_TBSS_ISOVF_Body_of_corpus_callosum	WM tract ISOVF	Mean ISOVF (isotropic or free water volume fraction) in body of corpus callosum on FA (fractional anisotropy) skeleton (from dMRI data)	IS	Inverse variance weighted	11	-0.016639	0.0478386	0.727979	0.983499	0.895474	1.08018
2092	25480	IDP_dMRI_TBSS_ISOVF_Superior_longitudinal_fasciculus_R	WM tract ISOVF	Mean ISOVF (isotropic or free water volume fraction) in superior longitudinal fasciculus (right) on FA (fractional anisotropy) skeleton (from dMRI dat	IS	Inverse variance weighted	21	-0.00106662	0.049771	0.982902	0.998934	0.906089	1.10129
2093	25481	IDP_dMRI_TBSS_ISOVF_Superior_longitudinal_fasciculus_L	WM tract ISOVF	Mean ISOVF (isotropic or free water volume fraction) in superior longitudinal fasciculus (left) on FA (fractional anisotropy) skeleton (from dMRI data	IS	Inverse variance weighted	19	0.0378584	0.0306107	0.216172	1.03858	0.978105	1.1028
2098	25486	IDP_dMRI_TBSS_ISOVF_Tapetum_R	WM tract ISOVF	Mean ISOVF (isotropic or free water volume fraction) in tapetum (right) on FA (fractional anisotropy) skeleton (from dMRI data)	IS	Inverse variance weighted	7	-0.120785	0.093808	0.197893	0.886224	0.737382	1.06511
2099	25487	IDP_dMRI_TBSS_ISOVF_Tapetum_L	WM tract ISOVF	Mean ISOVF (isotropic or free water volume fraction) in tapetum (left) on FA (fractional anisotropy) skeleton (from dMRI data)	IS	Inverse variance weighted	4	-0.110825	0.143968	0.441425	0.895095	0.675027	1.18691
2100	25704	IDP_dMRI_ProbtrackX_ISOVF_ar_l	WM tract ISOVF	Weighted-mean ISOVF (isotropic or free water volume fraction) in tract left acoustic radiation (from dMRI data)	IS	Inverse variance weighted	8	0.0610698	0.0475475	0.199004	1.06297	0.968387	1.1668
2101	25705	IDP_dMRI_ProbtrackX_ISOVF_ar_r	WM tract ISOVF	Weighted-mean ISOVF (isotropic or free water volume fraction) in tract right acoustic radiation (from dMRI data)	IS	Inverse variance weighted	10	0.0475584	0.0441571	0.281468	1.04871	0.961761	1.14351
2102	25706	IDP_dMRI_ProbtrackX_ISOVF_atr_l	WM tract ISOVF	Weighted-mean ISOVF (isotropic or free water volume fraction) in tract left anterior thalamic radiation (from dMRI data)	IS	Inverse variance weighted	8	-0.0262917	0.0853471	0.75804	0.974051	0.82401	1.15141
2103	25707	IDP_dMRI_ProbtrackX_ISOVF_atr_r	WM tract ISOVF	Weighted-mean ISOVF (isotropic or free water volume fraction) in tract right anterior thalamic radiation (from dMRI data)	IS	Inverse variance weighted	10	-0.0917737	0.0758398	0.22624	0.912312	0.786298	1.05852
2104	25708	IDP_dMRI_ProbtrackX_ISOVF_cgc_l	WM tract ISOVF	Weighted-mean ISOVF (isotropic or free water volume fraction) in tract left cingulate gyrus part of cingulum (from dMRI data)	IS	Inverse variance weighted	10	0.00384789	0.0564438	0.945649	1.00386	0.898722	1.12129
2105	25709	IDP_dMRI_ProbtrackX_ISOVF_cgc_r	WM tract ISOVF	Weighted-mean ISOVF (isotropic or free water volume fraction) in tract right cingulate gyrus part of cingulum (from dMRI data)	IS	Inverse variance weighted	9	-0.0436046	0.0546039	0.424545	0.957332	0.860167	1.06547
2108	25712	IDP_dMRI_ProbtrackX_ISOVF_cst_l	WM tract ISOVF	Weighted-mean ISOVF (isotropic or free water volume fraction) in tract left corticospinal tract (from dMRI data)	IS	Inverse variance weighted	3	-0.201839	0.257509	0.43315	0.817226	0.49334	1.35375
2109	25713	IDP_dMRI_ProbtrackX_ISOVF_cst_r	WM tract ISOVF	Weighted-mean ISOVF (isotropic or free water volume fraction) in tract right corticospinal tract (from dMRI data)	IS	Wald ratio	1	-0.0163109	0.146798	0.911528	0.983821	0.737835	1.31182
2111	25715	IDP_dMRI_ProbtrackX_ISOVF_fmi	WM tract ISOVF	Weighted-mean ISOVF (isotropic or free water volume fraction) in tract forceps minor (from dMRI data)	IS	Inverse variance weighted	10	-0.102362	0.0570247	0.0726454	0.902702	0.807243	1.00945
2112	25716	IDP_dMRI_ProbtrackX_ISOVF_ifo_l	WM tract ISOVF	Weighted-mean ISOVF (isotropic or free water volume fraction) in tract left inferior fronto-occipital fasciculus (from dMRI data)	IS	Inverse variance weighted	20	0.0131031	0.0337025	0.697432	1.01319	0.948424	1.08238
2113	25717	IDP_dMRI_ProbtrackX_ISOVF_ifo_r	WM tract ISOVF	Weighted-mean ISOVF (isotropic or free water volume fraction) in tract right inferior fronto-occipital fasciculus (from dMRI data)	IS	Inverse variance weighted	26	0.0198816	0.0276448	0.472029	1.02008	0.966279	1.07688
2114	25718	IDP_dMRI_ProbtrackX_ISOVF_ilf_l	WM tract ISOVF	Weighted-mean ISOVF (isotropic or free water volume fraction) in tract left inferior longitudinal fasciculus (from dMRI data)	IS	Inverse variance weighted	19	0.0205723	0.0272783	0.450751	1.02079	0.967642	1.07685
2115	25719	IDP_dMRI_ProbtrackX_ISOVF_ilf_r	WM tract ISOVF	Weighted-mean ISOVF (isotropic or free water volume fraction) in tract right inferior longitudinal fasciculus (from dMRI data)	IS	Inverse variance weighted	32	-0.00601304	0.0310442	0.846416	0.994005	0.935327	1.05636
2121	25725	IDP_dMRI_ProbtrackX_ISOVF_slf_l	WM tract ISOVF	Weighted-mean ISOVF (isotropic or free water volume fraction) in tract left superior longitudinal fasciculus (from dMRI data)	IS	Inverse variance weighted	34	0.00627802	0.0330416	0.849307	1.0063	0.943194	1.07362
2122	25726	IDP_dMRI_ProbtrackX_ISOVF_slf_r	WM tract ISOVF	Weighted-mean ISOVF (isotropic or free water volume fraction) in tract right superior longitudinal fasciculus (from dMRI data)	IS	Inverse variance weighted	36	0.0370044	0.023177	0.110354	1.0377	0.991613	1.08592
2123	25727	IDP_dMRI_ProbtrackX_ISOVF_str_l	WM tract ISOVF	Weighted-mean ISOVF (isotropic or free water volume fraction) in tract left superior thalamic radiation (from dMRI data)	IS	Inverse variance weighted	13	-0.0122396	0.0535381	0.819168	0.987835	0.88943	1.09713
2124	25728	IDP_dMRI_ProbtrackX_ISOVF_str_r	WM tract ISOVF	Weighted-mean ISOVF (isotropic or free water volume fraction) in tract right superior thalamic radiation (from dMRI data)	IS	Inverse variance weighted	17	-0.0265453	0.0592373	0.654068	0.973804	0.867057	1.09369
2125	25729	IDP_dMRI_ProbtrackX_ISOVF_unc_l	WM tract ISOVF	Weighted-mean ISOVF (isotropic or free water volume fraction) in tract left uncinate fasciculus (from dMRI data)	IS	Inverse variance weighted	12	0.050583	0.0410638	0.218018	1.05188	0.970541	1.14005
2126	25730	IDP_dMRI_ProbtrackX_ISOVF_unc_r	WM tract ISOVF	Weighted-mean ISOVF (isotropic or free water volume fraction) in tract right uncinate fasciculus (from dMRI data)	IS	Inverse variance weighted	13	0.0768473	0.0371338	0.0385021	1.07988	1.00407	1.1614
2152	25754	rfMRI amplitudes (ICA25 node 10)	rfMRI node amplitude		IS	Wald ratio	1	0.160558	0.118674	0.176074	1.17417	0.930492	1.48165
2160	25754	rfMRI amplitudes (ICA25 node 18)	rfMRI node amplitude		IS	Wald ratio	1	-0.00582705	0.141792	0.967219	0.99419	0.752963	1.3127
2167	25755	rfMRI amplitudes (ICA100 node 4)	rfMRI node amplitude		IS	Wald ratio	1	0.0180411	0.160366	0.910427	1.0182	0.743583	1.39425
2178	25755	rfMRI amplitudes (ICA100 node 15)	rfMRI node amplitude		IS	Inverse variance weighted	4	-0.0726387	0.0704259	0.302344	0.929937	0.810039	1.06758
2180	25755	rfMRI amplitudes (ICA100 node 17)	rfMRI node amplitude		IS	Inverse variance weighted	3	0.0476506	0.100121	0.634125	1.0488	0.861925	1.2762
2186	25755	rfMRI amplitudes (ICA100 node 23)	rfMRI node amplitude		IS	Inverse variance weighted	2	0.126523	0.108621	0.244093	1.13488	0.917252	1.40413
2190	25755	rfMRI amplitudes (ICA100 node 27)	rfMRI node amplitude		IS	Inverse variance weighted	3	0.142196	0.0765486	0.0632271	1.1528	0.992191	1.33941
2193	25755	rfMRI amplitudes (ICA100 node 30)	rfMRI node amplitude		IS	Inverse variance weighted	2	0.0457603	0.165592	0.782284	1.04682	0.756692	1.4482
2195	25755	rfMRI amplitudes (ICA100 node 32)	rfMRI node amplitude		IS	Wald ratio	1	0.182479	0.144668	0.207178	1.20019	0.90387	1.59365
2198	25755	rfMRI amplitudes (ICA100 node 35)	rfMRI node amplitude		IS	Inverse variance weighted	2	0.0946943	0.15198	0.533237	1.09932	0.816126	1.48079
2218	25755	rfMRI amplitudes (ICA100 node 55)	rfMRI node amplitude		IS	Wald ratio	1	0.238602	0.189046	0.2069	1.26947	0.876404	1.83884
2318	25752	rfMRI connectivity (ICA25 edge 100)	rfMRI connectivity		IS	Wald ratio	1	-0.247221	0.145064	0.088339	0.780968	0.587696	1.0378
2676	25753	rfMRI connectivity (ICA100 edge 248)	rfMRI connectivity		IS	Wald ratio	1	-0.33656	0.156181	0.0311673	0.714223	0.525884	0.970014
2755	25753	rfMRI connectivity (ICA100 edge 327)	rfMRI connectivity		IS	Wald ratio	1	0.327273	0.151872	0.0311673	1.38718	1.03005	1.86814
2770	25753	rfMRI connectivity (ICA100 edge 342)	rfMRI connectivity		IS	Wald ratio	1	0.202612	0.195176	0.299226	1.2246	0.835325	1.79527
2811	25753	rfMRI connectivity (ICA100 edge 383)	rfMRI connectivity		IS	Inverse variance weighted	5	0.106981	0.0531539	0.0441504	1.11291	1.0028	1.23511
3033	25753	rfMRI connectivity (ICA100 edge 605)	rfMRI connectivity		IS	Inverse variance weighted	2	-0.137573	0.233721	0.556114	0.87147	0.551196	1.37784
3273	25753	rfMRI connectivity (ICA100 edge 845)	rfMRI connectivity		IS	Wald ratio	1	-0.256014	0.150223	0.088339	0.774131	0.576689	1.03917
3356	25753	rfMRI connectivity (ICA100 edge 928)	rfMRI connectivity		IS	Wald ratio	1	0.284724	0.145349	0.050124	1.3294	0.999841	1.76757
3581	25753	rfMRI connectivity (ICA100 edge 1153)	rfMRI connectivity		IS	Inverse variance weighted	3	-0.102986	0.185238	0.578234	0.90214	0.627474	1.29703
3932	25743	QC_rfMRI_inverse_tSNR	QC	Inverted temporal signal-to-noise ratio in the pre-processed rfMRI. Reciprocal of median (across brain voxels) of voxelwise mean intensity divided by voxelwise time-series standard deviation	IS	Inverse variance weighted	4	0.0596326	0.114582	0.60276	1.06145	0.847938	1.32872
3933	25744	QC_rfMRI_cleaned_inverse_tSNR	QC	Inverted temporal signal-to-noise ratio in the artefact-cleaned pre-processed rfMRI. Reciprocal of median (across brain voxels) of voxelwise mean intensity divided by voxelwise time-series standard deviation	IS	Inverse variance weighted	11	0.0754812	0.0411483	0.0665994	1.0784	0.994844	1.16898
(DBP: diastolic blood pressure; SBP: systolic blood pressure; BMI: body mass index; TC: total cholesterol; TG: triglyceride; HDL: high density lipoprotein; LDL: low density lipoprotein; CpD: number of cigarettes smoked per day; FI: fasting insulin; HbA1c: glycosylated hemoglobin; L: left; R: right;OR: Odds Ratio; 95% LCI: 95% Lower Confidence Interval; 95% UCI: 95% Upper Confidence Interval; SE: …

## Sheet: Supplementary Table 4
Supplementary Table 4. Meaningful univariate Mendelian results for 6 IDPs with ischemic stroke after bonferroni correction.
Exposure.IDP	UKB ID	IDP short name	Category name	IDP description	Outcome	Method	Nsnp	Beta	SE	Pvalue	OR	95% LCI	95% UCI
334	26711	ThalamNuclei_rh_volume_LP	regional and tissue volume	Volume of LP in the right hemisphere generated by subcortical volumetric sub-segmentation of the Thalamic Nuclei	IS	Inverse variance weighted	20	0.229603	0.0487268	2.45239e-06	1.2581	1.14351	1.38418
1618	25120	IDP_dMRI_TBSS_MD_Anterior_limb_of_internal_capsule_R	WM tract diffusivity	Mean MD (mean diffusivity) in anterior limb of internal capsule (right) on FA (fractional anisotropy) skeleton (from dMRI data)	IS	Inverse variance weighted	18	-0.285738	0.0623735	4.62571e-06	0.751459	0.664985	0.849178
1715	25265	IDP_dMRI_TBSS_L2_Anterior_limb_of_internal_capsule_L	WM tract diffusivity	Mean L2 in anterior limb of internal capsule (left) on FA (fractional anisotropy) skeleton (from dMRI data)	IS	Inverse variance weighted	16	-0.23269	0.056598	3.93487e-05	0.792399	0.709197	0.885363
307	26684	ThalamNuclei_lh_volume_AV	regional and tissue volume	Volume of AV in the left hemisphere generated by subcortical volumetric sub-segmentation of the Thalamic Nuclei	IS	Inverse variance weighted	4	0.353993	0.0870697	4.79044e-05	1.42474	1.20122	1.68987
1679	25229	IDP_dMRI_TBSS_L1_Posterior_thalamic_radiation_L	WM tract diffusivity	Mean L1 in posterior thalamic radiation (left) on FA (fractional anisotropy) skeleton (from dMRI data)	IS	Inverse variance weighted	24	0.166494	0.0417972	6.79412e-05	1.18116	1.08825	1.28199
1740	25290	IDP_dMRI_TBSS_L2_Superior_fronto-occipital_fasciculus_R	WM tract diffusivity	Mean L2 in superior fronto-occipital fasciculus (right) on FA (fractional anisotropy) skeleton (from dMRI data)	IS	Inverse variance weighted	11	-0.250684	0.0638882	8.71645e-05	0.778268	0.686668	0.882088
(DBP: diastolic blood pressure; SBP: systolic blood pressure; BMI: body mass index; TC: total cholesterol; TG: triglyceride; HDL: high density lipoprotein; LDL: low density lipoprotein; CpD: number of cigarettes smoked per day; FI: fasting insulin; HbA1c: glycosylated hemoglobin; L: left; R: right;OR: Odds Ratio; 95% LCI: 95% Lower Confidence Interval; 95% UCI: 95% Upper Confidence Interval; SE: …

## Sheet: Supplementary Table 5
Supplementary Table 5. Meaningful results of multivariable Mendelian randomization of SBP, DBP versus 538 IDPs.
Mul_exposure	Outcome.IDP	UKB ID	IDP short name	Category name	IDP description	Nsnp	Beta	SE	Pvalue
DBP	181	26530	aseg_global_volume_Optic-Chiasm	regional and tissue volume	Volume of Optic-Chiasm in the whole brain generated by subcortical volumetric segmentation (aseg)	1197	-0.0506888	0.00415432	3.05302e-34
SBP	181	26530	aseg_global_volume_Optic-Chiasm	regional and tissue volume	Volume of Optic-Chiasm in the whole brain generated by subcortical volumetric segmentation (aseg)	1108	0.0272869	0.0024894	5.86785e-28
DBP	1468	25072	IDP_dMRI_TBSS_FA_Anterior_limb_of_internal_capsule_R	WM tract FA	Mean FA (fractional anisotropy) in anterior limb of internal capsule (right) on FA skeleton (from dMRI data)	1197	0.0426074	0.00443518	7.49147e-22
DBP	1988	25403	IDP_dMRI_TBSS_OD_Inferior_cerebellar_peduncle_L	WM tract OD	Mean OD (orientation dispersion index) in inferior cerebellar peduncle (left) on FA (fractional anisotropy) skeleton (from dMRI data)	1197	-0.036717	0.00408818	2.67704e-19
DBP	1714	25264	IDP_dMRI_TBSS_L2_Anterior_limb_of_internal_capsule_R	WM tract diffusivity	Mean L2 in anterior limb of internal capsule (right) on FA (fractional anisotropy) skeleton (from dMRI data)	1197	-0.0396135	0.00441292	2.79007e-19
DBP	1949	25391	IDP_dMRI_TBSS_ICVF_Tapetum_L	WM tract ICVF	Mean ICVF (intra-cellular volume fraction) in tapetum (left) on FA (fractional anisotropy) skeleton (from dMRI data)	1197	0.0385174	0.00435208	8.72467e-19
DBP	1715	25265	IDP_dMRI_TBSS_L2_Anterior_limb_of_internal_capsule_L	WM tract diffusivity	Mean L2 in anterior limb of internal capsule (left) on FA (fractional anisotropy) skeleton (from dMRI data)	1197	-0.0392411	0.00443992	9.72225e-19
DBP	1631	25133	IDP_dMRI_TBSS_MD_Posterior_thalamic_radiation_L	WM tract diffusivity	Mean MD (mean diffusivity) in posterior thalamic radiation (left) on FA (fractional anisotropy) skeleton (from dMRI data)	1197	-0.0422485	0.00484082	2.60282e-18
DBP	1691	25241	IDP_dMRI_TBSS_L1_Superior_longitudinal_fasciculus_L	WM tract diffusivity	Mean L1 in superior longitudinal fasciculus (left) on FA (fractional anisotropy) skeleton (from dMRI data)	1197	-0.0413964	0.00479454	5.92089e-18
DBP	1645	25147	IDP_dMRI_TBSS_MD_Superior_fronto-occipital_fasciculus_L	WM tract diffusivity	Mean MD (mean diffusivity) in superior fronto-occipital fasciculus (left) on FA (fractional anisotropy) skeleton (from dMRI data)	1197	-0.0376567	0.00436383	6.17416e-18
DBP	1565	25190	IDP_dMRI_TBSS_MO_Fornix_cres+Stria_terminalis_R	WM tract MO	Mean MO (diffusion tensor mode) in fornix cres+stria terminalis (right) on FA (fractional anisotropy) skeleton (from dMRI data)	1197	-0.0354475	0.0041749	2.0553e-17
DBP	1693	25243	IDP_dMRI_TBSS_L1_Superior_fronto-occipital_fasciculus_L	WM tract diffusivity	Mean L1 in superior fronto-occipital fasciculus (left) on FA (fractional anisotropy) skeleton (from dMRI data)	1197	-0.0348714	0.00412791	2.97065e-17
DBP	1789	25339	IDP_dMRI_TBSS_L3_Superior_fronto-occipital_fasciculus_L	WM tract diffusivity	Mean L3 in superior fronto-occipital fasciculus (left) on FA (fractional anisotropy) skeleton (from dMRI data)	1197	-0.0375238	0.00444924	3.34743e-17
DBP	1762	25312	IDP_dMRI_TBSS_L3_Anterior_limb_of_internal_capsule_R	WM tract diffusivity	Mean L3 in anterior limb of internal capsule (right) on FA (fractional anisotropy) skeleton (from dMRI data)	1197	-0.0389563	0.00463069	4.00851e-17
DBP	1775	25325	IDP_dMRI_TBSS_L3_Posterior_thalamic_radiation_L	WM tract diffusivity	Mean L3 in posterior thalamic radiation (left) on FA (fractional anisotropy) skeleton (from dMRI data)	1197	-0.0391996	0.00465975	4.01745e-17
DBP	1948	25390	IDP_dMRI_TBSS_ICVF_Tapetum_R	WM tract ICVF	Mean ICVF (intra-cellular volume fraction) in tapetum (right) on FA (fractional anisotropy) skeleton (from dMRI data)	1197	0.0373882	0.00448805	8.04201e-17
DBP	1931	25373	IDP_dMRI_TBSS_ICVF_Posterior_thalamic_radiation_L	WM tract ICVF	Mean ICVF (intra-cellular volume fraction) in posterior thalamic radiation (left) on FA (fractional anisotropy) skeleton (from dMRI data)	1197	0.0403741	0.00485566	9.18737e-17
DBP	1727	25277	IDP_dMRI_TBSS_L2_Posterior_thalamic_radiation_L	WM tract diffusivity	Mean L2 in posterior thalamic radiation (left) on FA (fractional anisotropy) skeleton (from dMRI data)	1197	-0.0369044	0.0044905	2.06333e-16
DBP	1774	25324	IDP_dMRI_TBSS_L3_Posterior_thalamic_radiation_R	WM tract diffusivity	Mean L3 in posterior thalamic radiation (right) on FA (fractional anisotropy) skeleton (from dMRI data)	1197	-0.0373163	0.00457821	3.61357e-16
DBP	1630	25132	IDP_dMRI_TBSS_MD_Posterior_thalamic_radiation_R	WM tract diffusivity	Mean MD (mean diffusivity) in posterior thalamic radiation (right) on FA (fractional anisotropy) skeleton (from dMRI data)	1197	-0.0378837	0.00466649	4.72965e-16
DBP	1930	25372	IDP_dMRI_TBSS_ICVF_Posterior_thalamic_radiation_R	WM tract ICVF	Mean ICVF (intra-cellular volume fraction) in posterior thalamic radiation (right) on FA (fractional anisotropy) skeleton (from dMRI data)	1197	0.0388638	0.00479415	5.20946e-16
DBP	1766	25316	IDP_dMRI_TBSS_L3_Retrolenticular_part_of_internal_capsule_R	WM tract diffusivity	Mean L3 in retrolenticular part of internal capsule (right) on FA (fractional anisotropy) skeleton (from dMRI data)	1197	-0.0347199	0.00429552	6.32826e-16
DBP	1437	25781	IDP_T2_FLAIR_BIANCA_WMH_volume	white matter hyperintensity volume	Total volume of white matter hyperintensities (from T1 and T2_FLAIR images)	1197	-0.0377111	0.00470764	1.14136e-15
DBP	1788	25338	IDP_dMRI_TBSS_L3_Superior_fronto-occipital_fasciculus_R	WM tract diffusivity	Mean L3 in superior fronto-occipital fasciculus (right) on FA (fractional anisotropy) skeleton (from dMRI data)	1197	-0.0353978	0.00443502	1.44652e-15
DBP	1721	25271	IDP_dMRI_TBSS_L2_Anterior_corona_radiata_L	WM tract diffusivity	Mean L2 in anterior corona radiata (left) on FA (fractional anisotropy) skeleton (from dMRI data)	1197	-0.0382104	0.00483256	2.63924e-15
DBP	1644	25146	IDP_dMRI_TBSS_MD_Superior_fronto-occipital_fasciculus_R	WM tract diffusivity	Mean MD (mean diffusivity) in superior fronto-occipital fasciculus (right) on FA (fractional anisotropy) skeleton (from dMRI data)	1197	-0.0348765	0.00441316	2.72625e-15
DBP	1987	25402	IDP_dMRI_TBSS_OD_Inferior_cerebellar_peduncle_R	WM tract OD	Mean OD (orientation dispersion index) in inferior cerebellar peduncle (right) on FA (fractional anisotropy) skeleton (from dMRI data)	1197	-0.0319026	0.00410342	7.56652e-15
DBP	1945	25387	IDP_dMRI_TBSS_ICVF_Superior_fronto-occipital_fasciculus_L	WM tract ICVF	Mean ICVF (intra-cellular volume fraction) in superior fronto-occipital fasciculus (left) on FA (fractional anisotropy) skeleton (from dMRI data)	1197	0.0360366	0.00464073	8.14674e-15
DBP	1520	25508	IDP_dMRI_ProbtrackX_FA_ptr_r	WM tract FA	Weighted-mean FA (fractional anisotropy) in tract right posterior thalamic radiation (from dMRI data)	1197	0.0339129	0.00436833	8.27206e-15
DBP	1469	25073	IDP_dMRI_TBSS_FA_Anterior_limb_of_internal_capsule_L	WM tract FA	Mean FA (fractional anisotropy) in anterior limb of internal capsule (left) on FA skeleton (from dMRI data)	1197	0.0341034	0.00444296	1.64357e-14
DBP	1688	25238	IDP_dMRI_TBSS_L1_Fornix_cres+Stria_terminalis_R	WM tract diffusivity	Mean L1 in fornix cres+stria terminalis (right) on FA (fractional anisotropy) skeleton (from dMRI data)	1197	-0.0318648	0.00416822	2.09446e-14
DBP	179	26528	aseg_global_volume_WM-hypointensities	regional and tissue volume	Volume of WM-hypointensities in the whole brain generated by subcortical volumetric segmentation (aseg)	1197	-0.0336713	0.004409	2.22453e-14
DBP	1627	25129	IDP_dMRI_TBSS_MD_Superior_corona_radiata_L	WM tract diffusivity	Mean MD (mean diffusivity) in superior corona radiata (left) on FA (fractional anisotropy) skeleton (from dMRI data)	1197	-0.0357547	0.00472707	3.91417e-14
DBP	1455	25059	IDP_dMRI_TBSS_FA_Body_of_corpus_callosum	WM tract FA	Mean FA (fractional anisotropy) in body of corpus callosum on FA skeleton (from dMRI data)	1197	0.0335294	0.00444104	4.35634e-14
DBP	1629	25131	IDP_dMRI_TBSS_MD_Posterior_corona_radiata_L	WM tract diffusivity	Mean MD (mean diffusivity) in posterior corona radiata (left) on FA (fractional anisotropy) skeleton (from dMRI data)	1197	-0.0349297	0.00463245	4.69198e-14
DBP	1475	25079	IDP_dMRI_TBSS_FA_Anterior_corona_radiata_L	WM tract FA	Mean FA (fractional anisotropy) in anterior corona radiata (left) on FA skeleton (from dMRI data)	1197	0.0350506	0.00465349	4.99253e-14
DBP	2018	25433	IDP_dMRI_TBSS_OD_Superior_longitudinal_fasciculus_L	WM tract OD	Mean OD (orientation dispersion index) in superior longitudinal fasciculus (left) on FA (fractional anisotropy) skeleton (from dMRI data)	1197	0.0336593	0.0044705	5.10461e-14
DBP	1769	25319	IDP_dMRI_TBSS_L3_Anterior_corona_radiata_L	WM tract diffusivity	Mean L3 in anterior corona radiata (left) on FA (fractional anisotropy) skeleton (from dMRI data)	1197	-0.0355015	0.00471527	5.11081e-14
DBP	1970	25670	IDP_dMRI_ProbtrackX_ICVF_ptr_r	WM tract ICVF	Weighted-mean ICVF (intra-cellular volume fraction) in tract right posterior thalamic radiation (from dMRI data)	1197	0.0356745	0.00476287	6.8802e-14
DBP	1969	25669	IDP_dMRI_ProbtrackX_ICVF_ptr_l	WM tract ICVF	Weighted-mean ICVF (intra-cellular volume fraction) in tract left posterior thalamic radiation (from dMRI data)	1197	0.0357395	0.00477238	6.94955e-14
DBP	1626	25128	IDP_dMRI_TBSS_MD_Superior_corona_radiata_R	WM tract diffusivity	Mean MD (mean diffusivity) in superior corona radiata (right) on FA (fractional anisotropy) skeleton (from dMRI data)	1197	-0.0355556	0.00475099	7.2193e-14
DBP	1463	25067	IDP_dMRI_TBSS_FA_Inferior_cerebellar_peduncle_L	WM tract FA	Mean FA (fractional anisotropy) in inferior cerebellar peduncle (left) on FA skeleton (from dMRI data)	1197	0.0318146	0.00426408	8.5823e-14
DBP	1929	25371	IDP_dMRI_TBSS_ICVF_Posterior_corona_radiata_L	WM tract ICVF	Mean ICVF (intra-cellular volume fraction) in posterior corona radiata (left) on FA (fractional anisotropy) skeleton (from dMRI data)	1197	0.0354712	0.00476034	9.23571e-14
DBP	1510	25498	IDP_dMRI_ProbtrackX_FA_fma	WM tract FA	Weighted-mean FA (fractional anisotropy) in tract forceps major (from dMRI data)	1197	0.0307949	0.00413626	9.68754e-14
DBP	1720	25270	IDP_dMRI_TBSS_L2_Anterior_corona_radiata_R	WM tract diffusivity	Mean L2 in anterior corona radiata (right) on FA (fractional anisotropy) skeleton (from dMRI data)	1197	-0.0349437	0.0047305	1.5029e-13
DBP	1767	25317	IDP_dMRI_TBSS_L3_Retrolenticular_part_of_internal_capsule_L	WM tract diffusivity	Mean L3 in retrolenticular part of internal capsule (left) on FA (fractional anisotropy) skeleton (from dMRI data)	1197	-0.0323457	0.00439343	1.80781e-13
DBP	1664	25214	IDP_dMRI_TBSS_L1_Cerebral_peduncle_R	WM tract diffusivity	Mean L1 in cerebral peduncle (right) on FA (fractional anisotropy) skeleton (from dMRI data)	1197	0.0320706	0.00437348	2.25106e-13
DBP	1474	25078	IDP_dMRI_TBSS_FA_Anterior_corona_radiata_R	WM tract FA	Mean FA (fractional anisotropy) in anterior corona radiata (right) on FA skeleton (from dMRI data)	1197	0.0336497	0.00459125	2.31714e-13
DBP	1944	25386	IDP_dMRI_TBSS_ICVF_Superior_fronto-occipital_fasciculus_R	WM tract ICVF	Mean ICVF (intra-cellular volume fraction) in superior fronto-occipital fasciculus (right) on FA (fractional anisotropy) skeleton (from dMRI data)	1197	0.0332976	0.00459035	4.05179e-13
DBP	1771	25321	IDP_dMRI_TBSS_L3_Superior_corona_radiata_L	WM tract diffusivity	Mean L3 in superior corona radiata (left) on FA (fractional anisotropy) skeleton (from dMRI data)	1197	-0.0334462	0.00461107	4.06223e-13
DBP	1622	25124	IDP_dMRI_TBSS_MD_Retrolenticular_part_of_internal_capsule_R	WM tract diffusivity	Mean MD (mean diffusivity) in retrolenticular part of internal capsule (right) on FA (fractional anisotropy) skeleton (from dMRI data)	1197	-0.0317627	0.00438941	4.61398e-13
DBP	1773	25323	IDP_dMRI_TBSS_L3_Posterior_corona_radiata_L	WM tract diffusivity	Mean L3 in posterior corona radiata (left) on FA (fractional anisotropy) skeleton (from dMRI data)	1197	-0.0324949	0.0044951	4.86651e-13
DBP	1740	25290	IDP_dMRI_TBSS_L2_Superior_fronto-occipital_fasciculus_R	WM tract diffusivity	Mean L2 in superior fronto-occipital fasciculus (right) on FA (fractional anisotropy) skeleton (from dMRI data)	1197	-0.0300301	0.00415666	5.02681e-13
DBP	1768	25318	IDP_dMRI_TBSS_L3_Anterior_corona_radiata_R	WM tract diffusivity	Mean L3 in anterior corona radiata (right) on FA (fractional anisotropy) skeleton (from dMRI data)	1197	-0.0338425	0.00469305	5.54626e-13
DBP	1625	25127	IDP_dMRI_TBSS_MD_Anterior_corona_radiata_L	WM tract diffusivity	Mean MD (mean diffusivity) in anterior corona radiata (left) on FA (fractional anisotropy) skeleton (from dMRI data)	1197	-0.0342892	0.00475802	5.73641e-13
DBP	1674	25224	IDP_dMRI_TBSS_L1_Superior_corona_radiata_R	WM tract diffusivity	Mean L1 in superior corona radiata (right) on FA (fractional anisotropy) skeleton (from dMRI data)	1197	-0.0328601	0.00458546	7.71341e-13
DBP	329	26706	ThalamNuclei_rh_volume_CL	regional and tissue volume	Volume of CL in the right hemisphere generated by subcortical volumetric sub-segmentation of the Thalamic Nuclei	1197	-0.0310117	0.00435182	1.03218e-12
SBP	1565	25190	IDP_dMRI_TBSS_MO_Fornix_cres+Stria_terminalis_R	WM tract MO	Mean MO (diffusion tensor mode) in fornix cres+stria terminalis (right) on FA (fractional anisotropy) skeleton (from dMRI data)	1108	0.0177802	0.00250174	1.18494e-12
DBP	1928	25370	IDP_dMRI_TBSS_ICVF_Posterior_corona_radiata_R	WM tract ICVF	Mean ICVF (intra-cellular volume fraction) in posterior corona radiata (right) on FA (fractional anisotropy) skeleton (from dMRI data)	1197	0.0326603	0.00460031	1.25125e-12
DBP	1623	25125	IDP_dMRI_TBSS_MD_Retrolenticular_part_of_internal_capsule_L	WM tract diffusivity	Mean MD (mean diffusivity) in retrolenticular part of internal capsule (left) on FA (fractional anisotropy) skeleton (from dMRI data)	1197	-0.0323153	0.00455918	1.36109e-12
DBP	117	25873	IDP_T1_FAST_ROIs_R_planum_temporale	regional and tissue volume	Volume of grey matter in Right Planum Temporale	1197	0.0276667	0.00390613	1.41177e-12
DBP	1481	25085	IDP_dMRI_TBSS_FA_Posterior_thalamic_radiation_L	WM tract FA	Mean FA (fractional anisotropy) in posterior thalamic radiation (left) on FA skeleton (from dMRI data)	1197	0.0308537	0.00436368	1.54306e-12
DBP	1772	25322	IDP_dMRI_TBSS_L3_Posterior_corona_radiata_R	WM tract diffusivity	Mean L3 in posterior corona radiata (right) on FA (fractional anisotropy) skeleton (from dMRI data)	1197	-0.0306079	0.00435928	2.19759e-12
DBP	1632	25134	IDP_dMRI_TBSS_MD_Sagittal_stratum_R	WM tract diffusivity	Mean MD (mean diffusivity) in sagittal stratum (right) on FA (fractional anisotropy) skeleton (from dMRI data)	1197	-0.0312728	0.00446418	2.46512e-12
DBP	1677	25227	IDP_dMRI_TBSS_L1_Posterior_corona_radiata_L	WM tract diffusivity	Mean L1 in posterior corona radiata (left) on FA (fractional anisotropy) skeleton (from dMRI data)	1197	-0.0321778	0.00459537	2.51937e-12
DBP	1926	25368	IDP_dMRI_TBSS_ICVF_Superior_corona_radiata_R	WM tract ICVF	Mean ICVF (intra-cellular volume fraction) in superior corona radiata (right) on FA (fractional anisotropy) skeleton (from dMRI data)	1197	0.0333932	0.00478748	3.05625e-12
DBP	1519	25507	IDP_dMRI_ProbtrackX_FA_ptr_l	WM tract FA	Weighted-mean FA (fractional anisotropy) in tract left posterior thalamic radiation (from dMRI data)	1197	0.0298956	0.0042922	3.28179e-12
DBP	1749	25299	IDP_dMRI_TBSS_L3_Body_of_corpus_callosum	WM tract diffusivity	Mean L3 in body of corpus callosum on FA (fractional anisotropy) skeleton (from dMRI data)	1197	-0.0309385	0.00444648	3.45196e-12
DBP	1226	27451	aparc-a2009s_lh_thickness_S-circular-insula-sup	cortical thickness	Mean thickness of S-circular-insula-sup in the left hemisphere generated by parcellation of the white surface using Destrieux (a2009s) parcellation	1197	0.0308953	0.00444105	3.48166e-12
DBP	1628	25130	IDP_dMRI_TBSS_MD_Posterior_corona_radiata_R	WM tract diffusivity	Mean MD (mean diffusivity) in posterior corona radiata (right) on FA (fractional anisotropy) skeleton (from dMRI data)	1197	-0.0309267	0.00444598	3.49801e-12
DBP	1618	25120	IDP_dMRI_TBSS_MD_Anterior_limb_of_internal_capsule_R	WM tract diffusivity	Mean MD (mean diffusivity) in anterior limb of internal capsule (right) on FA (fractional anisotropy) skeleton (from dMRI data)	1197	-0.0315612	0.0045395	3.58709e-12
DBP	1776	25326	IDP_dMRI_TBSS_L3_Sagittal_stratum_R	WM tract diffusivity	Mean L3 in sagittal stratum (right) on FA (fractional anisotropy) skeleton (from dMRI data)	1197	-0.0306257	0.00440814	3.71761e-12
DBP	1959	25659	IDP_dMRI_ProbtrackX_ICVF_cst_r	WM tract ICVF	Weighted-mean ICVF (intra-cellular volume fraction) in tract right corticospinal tract (from dMRI data)	1197	0.0327961	0.00472753	3.99788e-12
DBP	1665	25215	IDP_dMRI_TBSS_L1_Cerebral_peduncle_L	WM tract diffusivity	Mean L1 in cerebral peduncle (left) on FA (fractional anisotropy) skeleton (from dMRI data)	1197	0.0298248	0.00430099	4.07965e-12
DBP	1923	25365	IDP_dMRI_TBSS_ICVF_Retrolenticular_part_of_internal_capsule_L	WM tract ICVF	Mean ICVF (intra-cellular volume fraction) in retrolenticular part of internal capsule (left) on FA (fractional anisotropy) skeleton (from dMRI data)	1197	0.0327121	0.00472789	4.5498e-12
DBP	1701	25251	IDP_dMRI_TBSS_L2_Body_of_corpus_callosum	WM tract diffusivity	Mean L2 in body of corpus callosum on FA (fractional anisotropy) skeleton (from dMRI data)	1197	-0.0305596	0.00442239	4.83941e-12
DBP	1467	25071	IDP_dMRI_TBSS_FA_Cerebral_peduncle_L	WM tract FA	Mean FA (fractional anisotropy) in cerebral peduncle (left) on FA skeleton (from dMRI data)	1197	0.030077	0.00437442	6.17031e-12
DBP	1960	25660	IDP_dMRI_ProbtrackX_ICVF_fma	WM tract ICVF	Weighted-mean ICVF (intra-cellular volume fraction) in tract forceps major (from dMRI data)	1197	0.0316805	0.00461261	6.50038e-12
DBP	1572	25197	IDP_dMRI_TBSS_MO_Uncinate_fasciculus_L	WM tract MO	Mean MO (diffusion tensor mode) in uncinate fasciculus (left) on FA (fractional anisotropy) skeleton (from dMRI data)	1197	0.0296519	0.00431875	6.6104e-12
DBP	1633	25135	IDP_dMRI_TBSS_MD_Sagittal_stratum_L	WM tract diffusivity	Mean MD (mean diffusivity) in sagittal stratum (left) on FA (fractional anisotropy) skeleton (from dMRI data)	1197	-0.0309486	0.00451128	6.87304e-12
DBP	1763	25313	IDP_dMRI_TBSS_L3_Anterior_limb_of_internal_capsule_L	WM tract diffusivity	Mean L3 in anterior limb of internal capsule (left) on FA (fractional anisotropy) skeleton (from dMRI data)	1197	-0.0317886	0.00464233	7.51223e-12
DBP	1619	25121	IDP_dMRI_TBSS_MD_Anterior_limb_of_internal_capsule_L	WM tract diffusivity	Mean MD (mean diffusivity) in anterior limb of internal capsule (left) on FA (fractional anisotropy) skeleton (from dMRI data)	1197	-0.0308708	0.0045094	7.60099e-12
DBP	1331	26506	aseg_global_intensity_WM-hypointensities	regional and tissue intensity	Mean intensity of WM-hypointensities in the whole brain generated by subcortical volumetric segmentation (aseg)	1197	-0.0276586	0.0040501	8.54368e-12
DBP	1498	25102	IDP_dMRI_TBSS_FA_Tapetum_R	WM tract FA	Mean FA (fractional anisotropy) in tapetum (right) on FA skeleton (from dMRI data)	1197	0.0287306	0.00420961	8.79225e-12
DBP	1679	25229	IDP_dMRI_TBSS_L1_Posterior_thalamic_radiation_L	WM tract diffusivity	Mean L1 in posterior thalamic radiation (left) on FA (fractional anisotropy) skeleton (from dMRI data)	1197	-0.0318584	0.0046703	9.0093e-12
DBP	1905	25347	IDP_dMRI_TBSS_ICVF_Body_of_corpus_callosum	WM tract ICVF	Mean ICVF (intra-cellular volume fraction) in body of corpus callosum on FA (fractional anisotropy) skeleton (from dMRI data)	1197	0.0323139	0.00475628	1.09102e-11
DBP	1922	25364	IDP_dMRI_TBSS_ICVF_Retrolenticular_part_of_internal_capsule_R	WM tract ICVF	Mean ICVF (intra-cellular volume fraction) in retrolenticular part of internal capsule (right) on FA (fractional anisotropy) skeleton (from dMRI data)	1197	0.0314926	0.00463815	1.12203e-11
DBP	2106	25710	IDP_dMRI_ProbtrackX_ISOVF_cgh_l	WM tract ISOVF	Weighted-mean ISOVF (isotropic or free water volume fraction) in tract left parahippocampal part of cingulum (from dMRI data)	1197	-0.0254013	0.00374796	1.22381e-11
DBP	108	25864	IDP_T1_FAST_ROIs_L_cent_operc_cortex	regional and tissue volume	Volume of grey matter in Left Central Opercular Cortex	1197	0.0264752	0.00393613	1.74159e-11
DBP	1958	25658	IDP_dMRI_ProbtrackX_ICVF_cst_l	WM tract ICVF	Weighted-mean ICVF (intra-cellular volume fraction) in tract left corticospinal tract (from dMRI data)	1197	0.0312896	0.00466461	1.97484e-11
DBP	1725	25275	IDP_dMRI_TBSS_L2_Posterior_corona_radiata_L	WM tract diffusivity	Mean L2 in posterior corona radiata (left) on FA (fractional anisotropy) skeleton (from dMRI data)	1197	-0.0304818	0.00454474	1.986e-11
DBP	993	27598	aparc-a2009s_rh_area_S-circular-insula-inf	cortical area	Area of S-circular-insula-inf in the right hemisphere generated by parcellation of the white surface using Destrieux (a2009s) parcellation	1197	-0.027183	0.00406377	2.24527e-11
DBP	1927	25369	IDP_dMRI_TBSS_ICVF_Superior_corona_radiata_L	WM tract ICVF	Mean ICVF (intra-cellular volume fraction) in superior corona radiata (left) on FA (fractional anisotropy) skeleton (from dMRI data)	1197	0.0318939	0.00477374	2.37153e-11
DBP	1881	25629	IDP_dMRI_ProbtrackX_L3_cgh_l	WM tract diffusivity	Weighted-mean L3 in tract left parahippocampal part of cingulum (from dMRI data)	1197	-0.0255171	0.00382649	2.58354e-11
DBP	1878	25626	IDP_dMRI_ProbtrackX_L3_atr_r	WM tract diffusivity	Weighted-mean L3 in tract right anterior thalamic radiation (from dMRI data)	1197	-0.0296158	0.00445968	3.12006e-11
DBP	1792	25342	IDP_dMRI_TBSS_L3_Tapetum_R	WM tract diffusivity	Mean L3 in tapetum (right) on FA (fractional anisotropy) skeleton (from dMRI data)	1197	-0.0273598	0.00412507	3.29893e-11
DBP	1726	25276	IDP_dMRI_TBSS_L2_Posterior_thalamic_radiation_R	WM tract diffusivity	Mean L2 in posterior thalamic radiation (right) on FA (fractional anisotropy) skeleton (from dMRI data)	1197	-0.0288703	0.00435893	3.51397e-11
DBP	1678	25228	IDP_dMRI_TBSS_L1_Posterior_thalamic_radiation_R	WM tract diffusivity	Mean L1 in posterior thalamic radiation (right) on FA (fractional anisotropy) skeleton (from dMRI data)	1197	-0.0298124	0.00450897	3.7967e-11
SBP	1664	25214	IDP_dMRI_TBSS_L1_Cerebral_peduncle_R	WM tract diffusivity	Mean L1 in cerebral peduncle (right) on FA (fractional anisotropy) skeleton (from dMRI data)	1108	-0.0173007	0.00262074	4.07069e-11
DBP	1624	25126	IDP_dMRI_TBSS_MD_Anterior_corona_radiata_R	WM tract diffusivity	Mean MD (mean diffusivity) in anterior corona radiata (right) on FA (fractional anisotropy) skeleton (from dMRI data)	1197	-0.0308607	0.00469184	4.78305e-11
DBP	74	25830	IDP_T1_FAST_ROIs_L_front_med_cortex	regional and tissue volume	Volume of grey matter in Left Frontal Medial Cortex	1197	0.0252566	0.00385742	5.84953e-11
SBP	1949	25391	IDP_dMRI_TBSS_ICVF_Tapetum_L	WM tract ICVF	Mean ICVF (intra-cellular volume fraction) in tapetum (left) on FA (fractional anisotropy) skeleton (from dMRI data)	1108	-0.0170379	0.00260792	6.44061e-11
DBP	336	26713	ThalamNuclei_rh_volume_LD	regional and tissue volume	Volume of LD in the right hemisphere generated by subcortical volumetric sub-segmentation of the Thalamic Nuclei	1197	-0.0290378	0.00444588	6.51647e-11
DBP	1890	25638	IDP_dMRI_ProbtrackX_L3_ilf_r	WM tract diffusivity	Weighted-mean L3 in tract right inferior longitudinal fasciculus (from dMRI data)	1197	-0.0291294	0.00446549	6.88131e-11
DBP	1643	25145	IDP_dMRI_TBSS_MD_Superior_longitudinal_fasciculus_L	WM tract diffusivity	Mean MD (mean diffusivity) in superior longitudinal fasciculus (left) on FA (fractional anisotropy) skeleton (from dMRI data)	1197	-0.0320233	0.00491227	7.07576e-11
DBP	1933	25375	IDP_dMRI_TBSS_ICVF_Sagittal_stratum_L	WM tract ICVF	Mean ICVF (intra-cellular volume fraction) in sagittal stratum (left) on FA (fractional anisotropy) skeleton (from dMRI data)	1197	0.0301909	0.00463881	7.59967e-11
DBP	1745	25295	IDP_dMRI_TBSS_L2_Tapetum_L	WM tract diffusivity	Mean L2 in tapetum (left) on FA (fractional anisotropy) skeleton (from dMRI data)	1197	-0.0274874	0.00425069	1.00257e-10
DBP	1744	25294	IDP_dMRI_TBSS_L2_Tapetum_R	WM tract diffusivity	Mean L2 in tapetum (right) on FA (fractional anisotropy) skeleton (from dMRI data)	1197	-0.0268586	0.00415758	1.04606e-10
DBP	1860	25608	IDP_dMRI_ProbtrackX_L2_ifo_l	WM tract diffusivity	Weighted-mean L2 in tract left inferior fronto-occipital fasciculus (from dMRI data)	1197	-0.0288198	0.00446398	1.07442e-10
DBP	1512	25500	IDP_dMRI_ProbtrackX_FA_ifo_l	WM tract FA	Weighted-mean FA (fractional anisotropy) in tract left inferior fronto-occipital fasciculus (from dMRI data)	1197	0.027972	0.00433379	1.08654e-10
DBP	125	25881	IDP_T1_FAST_ROIs_R_caudate	regional and tissue volume	Volume of grey matter in Right Caudate	1197	-0.0300354	0.00466609	1.21889e-10
DBP	1472	25076	IDP_dMRI_TBSS_FA_Retrolenticular_part_of_internal_capsule_R	WM tract FA	Mean FA (fractional anisotropy) in retrolenticular part of internal capsule (right) on FA skeleton (from dMRI data)	1197	0.0267692	0.00415973	1.23206e-10
DBP	1503	25491	IDP_dMRI_ProbtrackX_FA_atr_r	WM tract FA	Weighted-mean FA (fractional anisotropy) in tract right anterior thalamic radiation (from dMRI data)	1197	0.0277366	0.00431499	1.29327e-10
DBP	1499	25103	IDP_dMRI_TBSS_FA_Tapetum_L	WM tract FA	Mean FA (fractional anisotropy) in tapetum (left) on FA skeleton (from dMRI data)	1197	0.0272199	0.00424284	1.40372e-10
DBP	1676	25226	IDP_dMRI_TBSS_L1_Posterior_corona_radiata_R	WM tract diffusivity	Mean L1 in posterior corona radiata (right) on FA (fractional anisotropy) skeleton (from dMRI data)	1197	-0.0278791	0.00435375	1.51904e-10
DBP	1964	25664	IDP_dMRI_ProbtrackX_ICVF_ilf_l	WM tract ICVF	Weighted-mean ICVF (intra-cellular volume fraction) in tract left inferior longitudinal fasciculus (from dMRI data)	1197	0.0307561	0.00480384	1.52946e-10
DBP	1466	25070	IDP_dMRI_TBSS_FA_Cerebral_peduncle_R	WM tract FA	Mean FA (fractional anisotropy) in cerebral peduncle (right) on FA skeleton (from dMRI data)	1197	0.028437	0.00444273	1.54569e-10
DBP	1889	25637	IDP_dMRI_ProbtrackX_L3_ilf_l	WM tract diffusivity	Weighted-mean L3 in tract left inferior longitudinal fasciculus (from dMRI data)	1197	-0.0289885	0.00453263	1.60007e-10
DBP	1605	25107	IDP_dMRI_TBSS_MD_Body_of_corpus_callosum	WM tract diffusivity	Mean MD (mean diffusivity) in body of corpus callosum on FA (fractional anisotropy) skeleton (from dMRI data)	1197	-0.0279923	0.00437843	1.6242e-10
DBP	1885	25633	IDP_dMRI_ProbtrackX_L3_fma	WM tract diffusivity	Weighted-mean L3 in tract forceps major (from dMRI data)	1197	-0.0259507	0.00406781	1.77641e-10
DBP	1850	25598	IDP_dMRI_ProbtrackX_L2_atr_l	WM tract diffusivity	Weighted-mean L2 in tract left anterior thalamic radiation (from dMRI data)	1197	-0.0284489	0.004464	1.85411e-10
DBP	1809	25530	IDP_dMRI_ProbtrackX_MD_ilf_r	WM tract diffusivity	Weighted-mean MD (mean diffusivity) in tract right inferior longitudinal fasciculus (from dMRI data)	1197	-0.0286455	0.00449514	1.85903e-10
DBP	1851	25599	IDP_dMRI_ProbtrackX_L2_atr_r	WM tract diffusivity	Weighted-mean L2 in tract right anterior thalamic radiation (from dMRI data)	1197	-0.0281565	0.00442376	1.95496e-10
DBP	1842	25590	IDP_dMRI_ProbtrackX_L1_slf_l	WM tract diffusivity	Weighted-mean L1 in tract left superior longitudinal fasciculus (from dMRI data)	1197	-0.0298786	0.00470513	2.15024e-10
DBP	1541	25166	IDP_dMRI_TBSS_MO_Cerebral_peduncle_R	WM tract MO	Mean MO (diffusion tensor mode) in cerebral peduncle (right) on FA (fractional anisotropy) skeleton (from dMRI data)	1197	0.027146	0.00428043	2.26981e-10
DBP	1462	25066	IDP_dMRI_TBSS_FA_Inferior_cerebellar_peduncle_R	WM tract FA	Mean FA (fractional anisotropy) in inferior cerebellar peduncle (right) on FA skeleton (from dMRI data)	1197	0.0270848	0.00427436	2.3495e-10
DBP	1777	25327	IDP_dMRI_TBSS_L3_Sagittal_stratum_L	WM tract diffusivity	Mean L3 in sagittal stratum (left) on FA (fractional anisotropy) skeleton (from dMRI data)	1197	-0.027607	0.00438025	2.92708e-10
DBP	1675	25225	IDP_dMRI_TBSS_L1_Superior_corona_radiata_L	WM tract diffusivity	Mean L1 in superior corona radiata (left) on FA (fractional anisotropy) skeleton (from dMRI data)	1197	-0.0277406	0.00443749	4.06761e-10
DBP	1511	25499	IDP_dMRI_ProbtrackX_FA_fmi	WM tract FA	Weighted-mean FA (fractional anisotropy) in tract forceps minor (from dMRI data)	1197	0.0283374	0.00453337	4.08255e-10
DBP	1887	25635	IDP_dMRI_ProbtrackX_L3_ifo_l	WM tract diffusivity	Weighted-mean L3 in tract left inferior fronto-occipital fasciculus (from dMRI data)	1197	-0.0280708	0.0044966	4.30114e-10
DBP	1836	25584	IDP_dMRI_ProbtrackX_L1_ilf_r	WM tract diffusivity	Weighted-mean L1 in tract right inferior longitudinal fasciculus (from dMRI data)	1197	-0.0280828	0.0045005	4.37748e-10
DBP	1786	25336	IDP_dMRI_TBSS_L3_Superior_longitudinal_fasciculus_R	WM tract diffusivity	Mean L3 in superior longitudinal fasciculus (right) on FA (fractional anisotropy) skeleton (from dMRI data)	1197	-0.0292994	0.00469869	4.49904e-10
DBP	1741	25291	IDP_dMRI_TBSS_L2_Superior_fronto-occipital_fasciculus_L	WM tract diffusivity	Mean L2 in superior fronto-occipital fasciculus (left) on FA (fractional anisotropy) skeleton (from dMRI data)	1197	-0.0261539	0.00421245	5.34214e-10
SBP	136	25892	IDP_T1_FAST_ROIs_brain_stem	regional and tissue volume	Volume of grey matter in Brain-Stem	1108	-0.0158611	0.00255546	5.40976e-10
DBP	2001	25416	IDP_dMRI_TBSS_OD_Superior_corona_radiata_R	WM tract OD	Mean OD (orientation dispersion index) in superior corona radiata (right) on FA (fractional anisotropy) skeleton (from dMRI data)	1197	0.027031	0.00436526	5.92947e-10
DBP	1808	25529	IDP_dMRI_ProbtrackX_MD_ilf_l	WM tract diffusivity	Weighted-mean MD (mean diffusivity) in tract left inferior longitudinal fasciculus (from dMRI data)	1197	-0.0282906	0.00457354	6.18217e-10
DBP	1932	25374	IDP_dMRI_TBSS_ICVF_Sagittal_stratum_R	WM tract ICVF	Mean ICVF (intra-cellular volume fraction) in sagittal stratum (right) on FA (fractional anisotropy) skeleton (from dMRI data)	1197	0.0286463	0.00464234	6.80029e-10
DBP	1974	25674	IDP_dMRI_ProbtrackX_ICVF_str_r	WM tract ICVF	Weighted-mean ICVF (intra-cellular volume fraction) in tract right superior thalamic radiation (from dMRI data)	1197	0.0292156	0.00475962	8.34437e-10
DBP	1502	25490	IDP_dMRI_ProbtrackX_FA_atr_l	WM tract FA	Weighted-mean FA (fractional anisotropy) in tract left anterior thalamic radiation (from dMRI data)	1197	0.0266147	0.00434021	8.67135e-10
DBP	1797	25518	IDP_dMRI_ProbtrackX_MD_atr_r	WM tract diffusivity	Weighted-mean MD (mean diffusivity) in tract right anterior thalamic radiation (from dMRI data)	1197	-0.027486	0.00448631	8.97528e-10
DBP	1480	25084	IDP_dMRI_TBSS_FA_Posterior_thalamic_radiation_R	WM tract FA	Mean FA (fractional anisotropy) in posterior thalamic radiation (right) on FA skeleton (from dMRI data)	1197	0.0265183	0.00433184	9.25672e-10
DBP	1827	25575	IDP_dMRI_ProbtrackX_L1_cgh_l	WM tract diffusivity	Weighted-mean L1 in tract left parahippocampal part of cingulum (from dMRI data)	1197	-0.0235318	0.00384551	9.39875e-10
DBP	1992	25407	IDP_dMRI_TBSS_OD_Cerebral_peduncle_L	WM tract OD	Mean OD (orientation dispersion index) in cerebral peduncle (left) on FA (fractional anisotropy) skeleton (from dMRI data)	1197	-0.0285829	0.00467844	9.99452e-10
DBP	1681	25231	IDP_dMRI_TBSS_L1_Sagittal_stratum_L	WM tract diffusivity	Mean L1 in sagittal stratum (left) on FA (fractional anisotropy) skeleton (from dMRI data)	1197	-0.0268428	0.00440531	1.10616e-09
DBP	1648	25150	IDP_dMRI_TBSS_MD_Tapetum_R	WM tract diffusivity	Mean MD (mean diffusivity) in tapetum (right) on FA (fractional anisotropy) skeleton (from dMRI data)	1197	-0.0249331	0.00409275	1.11501e-09
DBP	1877	25625	IDP_dMRI_ProbtrackX_L3_atr_l	WM tract diffusivity	Weighted-mean L3 in tract left anterior thalamic radiation (from dMRI data)	1197	-0.0269756	0.0044328	1.16151e-09
DBP	1454	25058	IDP_dMRI_TBSS_FA_Genu_of_corpus_callosum	WM tract FA	Mean FA (fractional anisotropy) in genu of corpus callosum on FA skeleton (from dMRI data)	1197	0.027689	0.00455013	1.1626e-09
DBP	2015	25430	IDP_dMRI_TBSS_OD_Fornix_cres+Stria_terminalis_R	WM tract OD	Mean OD (orientation dispersion index) in fornix cres+stria terminalis (right) on FA (fractional anisotropy) skeleton (from dMRI data)	1197	0.0257866	0.00423866	1.17477e-09
DBP	2013	25428	IDP_dMRI_TBSS_OD_Cingulum_hippocampus_R	WM tract OD	Mean OD (orientation dispersion index) in cingulum hippocampus (right) on FA (fractional anisotropy) skeleton (from dMRI data)	1197	0.024952	0.00410582	1.22272e-09
DBP	1815	25536	IDP_dMRI_ProbtrackX_MD_slf_l	WM tract diffusivity	Weighted-mean MD (mean diffusivity) in tract left superior longitudinal fasciculus (from dMRI data)	1197	-0.0295211	0.00486372	1.28182e-09
DBP	1800	25521	IDP_dMRI_ProbtrackX_MD_cgh_l	WM tract diffusivity	Weighted-mean MD (mean diffusivity) in tract left parahippocampal part of cingulum (from dMRI data)	1197	-0.0233795	0.00385362	1.304e-09
DBP	1965	25665	IDP_dMRI_ProbtrackX_ICVF_ilf_r	WM tract ICVF	Weighted-mean ICVF (intra-cellular volume fraction) in tract right inferior longitudinal fasciculus (from dMRI data)	1197	0.0287715	0.0047467	1.34962e-09
DBP	1806	25527	IDP_dMRI_ProbtrackX_MD_ifo_l	WM tract diffusivity	Weighted-mean MD (mean diffusivity) in tract left inferior fronto-occipital fasciculus (from dMRI data)	1197	-0.0278345	0.00459242	1.35299e-09
SBP	1665	25215	IDP_dMRI_TBSS_L1_Cerebral_peduncle_L	WM tract diffusivity	Mean L1 in cerebral peduncle (left) on FA (fractional anisotropy) skeleton (from dMRI data)	1108	-0.0155576	0.0025773	1.57611e-09
DBP	124	25880	IDP_T1_FAST_ROIs_L_caudate	regional and tissue volume	Volume of grey matter in Left Caudate	1197	-0.0279566	0.00464795	1.80086e-09
DBP	1770	25320	IDP_dMRI_TBSS_L3_Superior_corona_radiata_R	WM tract diffusivity	Mean L3 in superior corona radiata (right) on FA (fractional anisotropy) skeleton (from dMRI data)	1197	-0.0274468	0.00459592	2.34374e-09
DBP	1680	25230	IDP_dMRI_TBSS_L1_Sagittal_stratum_R	WM tract diffusivity	Mean L1 in sagittal stratum (right) on FA (fractional anisotropy) skeleton (from dMRI data)	1197	-0.0262191	0.00440344	2.61286e-09
DBP	1690	25240	IDP_dMRI_TBSS_L1_Superior_longitudinal_fasciculus_R	WM tract diffusivity	Mean L1 in superior longitudinal fasciculus (right) on FA (fractional anisotropy) skeleton (from dMRI data)	1197	-0.0270988	0.00455207	2.6317e-09
DBP	1514	25502	IDP_dMRI_ProbtrackX_FA_ilf_l	WM tract FA	Weighted-mean FA (fractional anisotropy) in tract left inferior longitudinal fasciculus (from dMRI data)	1197	0.0263274	0.00442766	2.74563e-09
DBP	75	25831	IDP_T1_FAST_ROIs_R_front_med_cortex	regional and tissue volume	Volume of grey matter in Right Frontal Medial Cortex	1197	0.0223117	0.00375542	2.82936e-09
DBP	1642	25144	IDP_dMRI_TBSS_MD_Superior_longitudinal_fasciculus_R	WM tract diffusivity	Mean MD (mean diffusivity) in superior longitudinal fasciculus (right) on FA (fractional anisotropy) skeleton (from dMRI data)	1197	-0.0283159	0.00477558	3.04225e-09
DBP	1796	25517	IDP_dMRI_ProbtrackX_MD_atr_l	WM tract diffusivity	Weighted-mean MD (mean diffusivity) in tract left anterior thalamic radiation (from dMRI data)	1197	-0.0264384	0.00446671	3.23901e-09
DBP	1785	25335	IDP_dMRI_TBSS_L3_Fornix_cres+Stria_terminalis_L	WM tract diffusivity	Mean L3 in fornix cres+stria terminalis (left) on FA (fractional anisotropy) skeleton (from dMRI data)	1197	-0.0238422	0.00403164	3.34356e-09
DBP	1793	25343	IDP_dMRI_TBSS_L3_Tapetum_L	WM tract diffusivity	Mean L3 in tapetum (left) on FA (fractional anisotropy) skeleton (from dMRI data)	1197	-0.0248967	0.00422208	3.70625e-09
DBP	1718	25268	IDP_dMRI_TBSS_L2_Retrolenticular_part_of_internal_capsule_R	WM tract diffusivity	Mean L2 in retrolenticular part of internal capsule (right) on FA (fractional anisotropy) skeleton (from dMRI data)	1197	-0.0252529	0.00428959	3.9319e-09
DBP	1918	25360	IDP_dMRI_TBSS_ICVF_Anterior_limb_of_internal_capsule_R	WM tract ICVF	Mean ICVF (intra-cellular volume fraction) in anterior limb of internal capsule (right) on FA (fractional anisotropy) skeleton (from dMRI data)	1197	0.0278288	0.0047439	4.45821e-09
DBP	1991	25406	IDP_dMRI_TBSS_OD_Cerebral_peduncle_R	WM tract OD	Mean OD (orientation dispersion index) in cerebral peduncle (right) on FA (fractional anisotropy) skeleton (from dMRI data)	1197	-0.0279253	0.00479625	5.80409e-09
DBP	1494	25098	IDP_dMRI_TBSS_FA_Superior_fronto-occipital_fasciculus_R	WM tract FA	Mean FA (fractional anisotropy) in superior fronto-occipital fasciculus (right) on FA skeleton (from dMRI data)	1197	0.0247619	0.00425676	5.98851e-09
DBP	334	26711	ThalamNuclei_rh_volume_LP	regional and tissue volume	Volume of LP in the right hemisphere generated by subcortical volumetric sub-segmentation of the Thalamic Nuclei	1197	-0.025574	0.00440034	6.17971e-09
SBP	2109	25713	IDP_dMRI_ProbtrackX_ISOVF_cst_r	WM tract ISOVF	Weighted-mean ISOVF (isotropic or free water volume fraction) in tract right corticospinal tract (from dMRI data)	1108	-0.0133396	0.00231428	8.2118e-09
DBP	1942	25384	IDP_dMRI_TBSS_ICVF_Superior_longitudinal_fasciculus_R	WM tract ICVF	Mean ICVF (intra-cellular volume fraction) in superior longitudinal fasciculus (right) on FA (fractional anisotropy) skeleton (from dMRI data)	1197	0.028131	0.00488389	8.41291e-09
DBP	1888	25636	IDP_dMRI_ProbtrackX_L3_ifo_r	WM tract diffusivity	Weighted-mean L3 in tract right inferior fronto-occipital fasciculus (from dMRI data)	1197	-0.0257627	0.00447797	8.75648e-09
DBP	1649	25151	IDP_dMRI_TBSS_MD_Tapetum_L	WM tract diffusivity	Mean MD (mean diffusivity) in tapetum (left) on FA (fractional anisotropy) skeleton (from dMRI data)	1197	-0.0240278	0.00418737	9.57155e-09
DBP	1925	25367	IDP_dMRI_TBSS_ICVF_Anterior_corona_radiata_L	WM tract ICVF	Mean ICVF (intra-cellular volume fraction) in anterior corona radiata (left) on FA (fractional anisotropy) skeleton (from dMRI data)	1197	0.0274068	0.00479449	1.08857e-08
DBP	1895	25643	IDP_dMRI_ProbtrackX_L3_ptr_r	WM tract diffusivity	Weighted-mean L3 in tract right posterior thalamic radiation (from dMRI data)	1197	-0.0239171	0.00419214	1.16199e-08
DBP	1781	25331	IDP_dMRI_TBSS_L3_Cingulum_cingulate_gyrus_L	WM tract diffusivity	Mean L3 in cingulum cingulate gyrus (left) on FA (fractional anisotropy) skeleton (from dMRI data)	1197	-0.0253416	0.00445184	1.25276e-08
DBP	1861	25609	IDP_dMRI_ProbtrackX_L2_ifo_r	WM tract diffusivity	Weighted-mean L2 in tract right inferior fronto-occipital fasciculus (from dMRI data)	1197	-0.025182	0.00444789	1.49999e-08
DBP	1896	25644	IDP_dMRI_ProbtrackX_L3_slf_l	WM tract diffusivity	Weighted-mean L3 in tract left superior longitudinal fasciculus (from dMRI data)	1197	-0.0268421	0.00474556	1.54703e-08
DBP	1924	25366	IDP_dMRI_TBSS_ICVF_Anterior_corona_radiata_R	WM tract ICVF	Mean ICVF (intra-cellular volume fraction) in anterior corona radiata (right) on FA (fractional anisotropy) skeleton (from dMRI data)	1197	0.0267654	0.00473344	1.56267e-08
DBP	1723	25273	IDP_dMRI_TBSS_L2_Superior_corona_radiata_L	WM tract diffusivity	Mean L2 in superior corona radiata (left) on FA (fractional anisotropy) skeleton (from dMRI data)	1197	-0.0258461	0.0045709	1.56311e-08
DBP	269	26646	HippSubfield_rh_volume_hippocampal-fissure	regional and tissue volume	Volume of hippocampal-fissure in the right hemisphere generated by subcortical volumetric sub-segmentation of the Hippocampal Subfields	1197	-0.0233103	0.00413753	1.76225e-08
DBP	1862	25610	IDP_dMRI_ProbtrackX_L2_ilf_l	WM tract diffusivity	Weighted-mean L2 in tract left inferior longitudinal fasciculus (from dMRI data)	1197	-0.0250977	0.00447334	2.01733e-08
DBP	1807	25528	IDP_dMRI_ProbtrackX_MD_ifo_r	WM tract diffusivity	Weighted-mean MD (mean diffusivity) in tract right inferior fronto-occipital fasciculus (from dMRI data)	1197	-0.0255076	0.00454758	2.03435e-08
DBP	1671	25221	IDP_dMRI_TBSS_L1_Retrolenticular_part_of_internal_capsule_L	WM tract diffusivity	Mean L1 in retrolenticular part of internal capsule (left) on FA (fractional anisotropy) skeleton (from dMRI data)	1197	-0.0252486	0.00451316	2.21348e-08
DBP	1692	25242	IDP_dMRI_TBSS_L1_Superior_fronto-occipital_fasciculus_R	WM tract diffusivity	Mean L1 in superior fronto-occipital fasciculus (right) on FA (fractional anisotropy) skeleton (from dMRI data)	1197	-0.023826	0.00425947	2.22354e-08
DBP	1973	25673	IDP_dMRI_ProbtrackX_ICVF_str_l	WM tract ICVF	Weighted-mean ICVF (intra-cellular volume fraction) in tract left superior thalamic radiation (from dMRI data)	1197	0.0260804	0.00468032	2.51327e-08
DBP	1700	25250	IDP_dMRI_TBSS_L2_Genu_of_corpus_callosum	WM tract diffusivity	Mean L2 in genu of corpus callosum on FA (fractional anisotropy) skeleton (from dMRI data)	1197	-0.0251477	0.00451772	2.59975e-08
DBP	1904	25346	IDP_dMRI_TBSS_ICVF_Genu_of_corpus_callosum	WM tract ICVF	Mean ICVF (intra-cellular volume fraction) in genu of corpus callosum on FA (fractional anisotropy) skeleton (from dMRI data)	1197	0.0262057	0.00470872	2.61603e-08
DBP	1722	25272	IDP_dMRI_TBSS_L2_Superior_corona_radiata_R	WM tract diffusivity	Mean L2 in superior corona radiata (right) on FA (fractional anisotropy) skeleton (from dMRI data)	1197	-0.0249995	0.00449219	2.62005e-08
SBP	1948	25390	IDP_dMRI_TBSS_ICVF_Tapetum_R	WM tract ICVF	Mean ICVF (intra-cellular volume fraction) in tapetum (right) on FA (fractional anisotropy) skeleton (from dMRI data)	1108	-0.0149427	0.0026894	2.7576e-08
DBP	1713	25263	IDP_dMRI_TBSS_L2_Cerebral_peduncle_L	WM tract diffusivity	Mean L2 in cerebral peduncle (left) on FA (fractional anisotropy) skeleton (from dMRI data)	1197	-0.0233352	0.00420469	2.86004e-08
DBP	1750	25300	IDP_dMRI_TBSS_L3_Splenium_of_corpus_callosum	WM tract diffusivity	Mean L3 in splenium of corpus callosum on FA (fractional anisotropy) skeleton (from dMRI data)	1197	-0.0238848	0.0043139	3.08219e-08
DBP	1962	25662	IDP_dMRI_ProbtrackX_ICVF_ifo_l	WM tract ICVF	Weighted-mean ICVF (intra-cellular volume fraction) in tract left inferior fronto-occipital fasciculus (from dMRI data)	1197	0.026737	0.00484005	3.31162e-08
DBP	1724	25274	IDP_dMRI_TBSS_L2_Posterior_corona_radiata_R	WM tract diffusivity	Mean L2 in posterior corona radiata (right) on FA (fractional anisotropy) skeleton (from dMRI data)	1197	-0.024734	0.00447916	3.3514e-08
DBP	1513	25501	IDP_dMRI_ProbtrackX_FA_ifo_r	WM tract FA	Weighted-mean FA (fractional anisotropy) in tract right inferior fronto-occipital fasciculus (from dMRI data)	1197	0.0238929	0.00433758	3.62227e-08
DBP	1943	25385	IDP_dMRI_TBSS_ICVF_Superior_longitudinal_fasciculus_L	WM tract ICVF	Mean ICVF (intra-cellular volume fraction) in superior longitudinal fasciculus (left) on FA (fractional anisotropy) skeleton (from dMRI data)	1197	0.0267333	0.0048579	3.73292e-08
DBP	1835	25583	IDP_dMRI_ProbtrackX_L1_ilf_l	WM tract diffusivity	Weighted-mean L1 in tract left inferior longitudinal fasciculus (from dMRI data)	1197	-0.0246574	0.004484	3.81999e-08
DBP	449	27216	aparc-DKTatlas_lh_volume_medialorbitofrontal	regional and tissue volume	Volume of medialorbitofrontal in the left hemisphere generated by parcellation of the white surface using DKT parcellation	1197	0.0212375	0.00386265	3.83759e-08
SBP	1572	25197	IDP_dMRI_TBSS_MO_Uncinate_fasciculus_L	WM tract MO	Mean MO (diffusion tensor mode) in uncinate fasciculus (left) on FA (fractional anisotropy) skeleton (from dMRI data)	1108	-0.0141584	0.00258794	4.47734e-08
SBP	117	25873	IDP_T1_FAST_ROIs_R_planum_temporale	regional and tissue volume	Volume of grey matter in Right Planum Temporale	1108	-0.0127801	0.00234061	4.75731e-08
DBP	1542	25167	IDP_dMRI_TBSS_MO_Cerebral_peduncle_L	WM tract MO	Mean MO (diffusion tensor mode) in cerebral peduncle (left) on FA (fractional anisotropy) skeleton (from dMRI data)	1197	0.0237504	0.00435309	4.87008e-08
DBP	1869	25617	IDP_dMRI_ProbtrackX_L2_slf_l	WM tract diffusivity	Weighted-mean L2 in tract left superior longitudinal fasciculus (from dMRI data)	1197	-0.0262933	0.0048248	5.0478e-08
DBP	1686	25236	IDP_dMRI_TBSS_L1_Cingulum_hippocampus_R	WM tract diffusivity	Mean L1 in cingulum hippocampus (right) on FA (fractional anisotropy) skeleton (from dMRI data)	1197	-0.0229185	0.00421513	5.41292e-08
DBP	1858	25606	IDP_dMRI_ProbtrackX_L2_fma	WM tract diffusivity	Weighted-mean L2 in tract forceps major (from dMRI data)	1197	-0.0220561	0.00408061	6.47727e-08
DBP	1874	25622	IDP_dMRI_ProbtrackX_L2_unc_r	WM tract diffusivity	Weighted-mean L2 in tract right uncinate fasciculus (from dMRI data)	1197	-0.02394	0.00445662	7.7963e-08
SBP	2108	25712	IDP_dMRI_ProbtrackX_ISOVF_cst_l	WM tract ISOVF	Weighted-mean ISOVF (isotropic or free water volume fraction) in tract left corticospinal tract (from dMRI data)	1108	-0.0127904	0.00240308	1.02349e-07
DBP	1894	25642	IDP_dMRI_ProbtrackX_L3_ptr_l	WM tract diffusivity	Weighted-mean L3 in tract left posterior thalamic radiation (from dMRI data)	1197	-0.0216116	0.00409223	1.28389e-07
SBP	1988	25403	IDP_dMRI_TBSS_OD_Inferior_cerebellar_peduncle_L	WM tract OD	Mean OD (orientation dispersion index) in inferior cerebellar peduncle (left) on FA (fractional anisotropy) skeleton (from dMRI data)	1108	0.0129223	0.00244978	1.32827e-07
DBP	1921	25363	IDP_dMRI_TBSS_ICVF_Posterior_limb_of_internal_capsule_L	WM tract ICVF	Mean ICVF (intra-cellular volume fraction) in posterior limb of internal capsule (left) on FA (fractional anisotropy) skeleton (from dMRI data)	1197	0.0242353	0.00460178	1.39038e-07
DBP	1963	25663	IDP_dMRI_ProbtrackX_ICVF_ifo_r	WM tract ICVF	Weighted-mean ICVF (intra-cellular volume fraction) in tract right inferior fronto-occipital fasciculus (from dMRI data)	1197	0.0252118	0.0047944	1.45158e-07
DBP	1479	25083	IDP_dMRI_TBSS_FA_Posterior_corona_radiata_L	WM tract FA	Mean FA (fractional anisotropy) in posterior corona radiata (left) on FA skeleton (from dMRI data)	1197	0.0232233	0.00442615	1.54717e-07
DBP	1971	25671	IDP_dMRI_ProbtrackX_ICVF_slf_l	WM tract ICVF	Weighted-mean ICVF (intra-cellular volume fraction) in tract left superior longitudinal fasciculus (from dMRI data)	1197	0.0257642	0.00491113	1.55366e-07
DBP	1863	25611	IDP_dMRI_ProbtrackX_L2_ilf_r	WM tract diffusivity	Weighted-mean L2 in tract right inferior longitudinal fasciculus (from dMRI data)	1197	-0.0230104	0.00438814	1.57342e-07
DBP	1880	25628	IDP_dMRI_ProbtrackX_L3_cgc_r	WM tract diffusivity	Weighted-mean L3 in tract right cingulate gyrus part of cingulum (from dMRI data)	1197	-0.0226979	0.00433051	1.59357e-07
DBP	1757	25307	IDP_dMRI_TBSS_L3_Inferior_cerebellar_peduncle_L	WM tract diffusivity	Mean L3 in inferior cerebellar peduncle (left) on FA (fractional anisotropy) skeleton (from dMRI data)	1197	-0.0216795	0.00414623	1.70693e-07
DBP	136	25892	IDP_T1_FAST_ROIs_brain_stem	regional and tissue volume	Volume of grey matter in Brain-Stem	1197	0.0221843	0.00426466	1.97275e-07
DBP	1495	25099	IDP_dMRI_TBSS_FA_Superior_fronto-occipital_fasciculus_L	WM tract FA	Mean FA (fractional anisotropy) in superior fronto-occipital fasciculus (left) on FA skeleton (from dMRI data)	1197	0.0223586	0.00430099	2.00934e-07
DBP	1953	25653	IDP_dMRI_ProbtrackX_ICVF_atr_r	WM tract ICVF	Weighted-mean ICVF (intra-cellular volume fraction) in tract right anterior thalamic radiation (from dMRI data)	1197	0.0244512	0.00471024	2.0908e-07
DBP	1640	25142	IDP_dMRI_TBSS_MD_Fornix_cres+Stria_terminalis_R	WM tract diffusivity	Mean MD (mean diffusivity) in fornix cres+stria terminalis (right) on FA (fractional anisotropy) skeleton (from dMRI data)	1197	-0.0207634	0.00401049	2.25174e-07
DBP	1977	25392	IDP_dMRI_TBSS_OD_Middle_cerebellar_peduncle	WM tract OD	Mean OD (orientation dispersion index) in middle cerebellar peduncle on FA (fractional anisotropy) skeleton (from dMRI data)	1197	-0.0211099	0.00409295	2.50103e-07
DBP	1784	25334	IDP_dMRI_TBSS_L3_Fornix_cres+Stria_terminalis_R	WM tract diffusivity	Mean L3 in fornix cres+stria terminalis (right) on FA (fractional anisotropy) skeleton (from dMRI data)	1197	-0.0206738	0.00402405	2.78309e-07
DBP	1515	25503	IDP_dMRI_ProbtrackX_FA_ilf_r	WM tract FA	Weighted-mean FA (fractional anisotropy) in tract right inferior longitudinal fasciculus (from dMRI data)	1197	0.0224271	0.00436919	2.8513e-07
DBP	1787	25337	IDP_dMRI_TBSS_L3_Superior_longitudinal_fasciculus_L	WM tract diffusivity	Mean L3 in superior longitudinal fasciculus (left) on FA (fractional anisotropy) skeleton (from dMRI data)	1197	-0.0240765	0.00470422	3.08672e-07
DBP	1780	25330	IDP_dMRI_TBSS_L3_Cingulum_cingulate_gyrus_R	WM tract diffusivity	Mean L3 in cingulum cingulate gyrus (right) on FA (fractional anisotropy) skeleton (from dMRI data)	1197	-0.0225362	0.00441291	3.2751e-07
[truncated: 455 more rows]

## Sheet: Supplementary Table 6
Supplementary Table 6. Result of multivariable Mendelian analysis of IS with SBP or DBP and the corresponding IDPs.
[truncated: 26 more rows]

[truncated: 4 more sheets: Supplementary Table 7, Supplementary Table 8, Supplementary Table 9, Supplementary Table 10]
